# Supplementary material for: Genomic Epidemiology of the First Wave of SARS-CoV-2 in Italy
Source: Viruses. 2020 Dec 14;12(12):1438. doi: 10.3390/v12121438 (PMC7765063; doi:10.3390/v12121438)
Supplement: Supplementary file 1 [file viruses-12-01438-s001.zip]

Archive with 3 entries (3 files):
- viruses-1022733 Figure S1 Tables S2 and S3.docx
- viruses-1022733 Table S1.xlsx
- viruses-1022733 Table S4.pdf
