# Supplementary material for: Genomic Epidemiology of the First Wave of SARS-CoV-2 in Italy
Source: Viruses. 2020 Dec 14;12(12):1438. doi: 10.3390/v12121438 (PMC7765063; doi:10.3390/v12121438)
Supplement: Supplementary file 1 [file viruses-12-01438-s001.zip › viruses-1022733 Table S1.xlsx]

## Sheet: Sequence Data
Accession ID	Virus name	Italian region
EPI_ISL_410545	hCoV-19/Italy/INMI1-isl/2020|EPI_ISL_410545|2020-01-29	Lazio
EPI_ISL_410546	hCoV-19/Italy/INMI1-cs/2020|EPI_ISL_410546|2020-01-31	Lazio
EPI_ISL_412973	hCoV-19/Italy/CDG1/2020|EPI_ISL_412973|2020-02-20	Lombardia
EPI_ISL_412974	hCoV-19/Italy/SPL1/2020|EPI_ISL_412974|2020-01-29	Lazio
EPI_ISL_413489	hCoV-19/Italy/UniSR1/2020|EPI_ISL_413489|2020-03-03	Lombardia
EPI_ISL_417418	hCoV-19/Italy/FVG-ICGEB_S1/2020|EPI_ISL_417418|2020-03-01	Friuli Venezia Giulia
EPI_ISL_417419	hCoV-19/Italy/FVG-ICGEB_S5/2020|EPI_ISL_417419|2020-03-01	Friuli Venezia Giulia
EPI_ISL_417421	hCoV-19/Italy/FVG-ICGEB-S8/2020|EPI_ISL_417421|2020-03-01	Friuli Venezia Giulia
EPI_ISL_417423	hCoV-19/Italy/FVG-ICGEB_S9/2020|EPI_ISL_417423|2020-03-01	Friuli Venezia Giulia
EPI_ISL_417447	hCoV-19/Italy/UniMI03/2020|EPI_ISL_417447|2020-02-24	Lombardia
EPI_ISL_417491	hCoV-19/Italy/UnivPM1/2020|EPI_ISL_417491|2020-03-03	Marche
EPI_ISL_417921	hCoV-19/Italy/INMI3/2020|EPI_ISL_417921|2020-03-01	Lazio
EPI_ISL_417922	hCoV-19/Italy/INMI4/2020|EPI_ISL_417922|2020-02-28	Lazio
EPI_ISL_417923	hCoV-19/Italy/INMI5/2020|EPI_ISL_417923|2020-03-04	Lazio
EPI_ISL_418255	hCoV-19/Italy/TE4925/2020|EPI_ISL_418255|2020-03-14	Abruzzo
EPI_ISL_418256	hCoV-19/Italy/TE4880/2020|EPI_ISL_418256|2020-03-14	Abruzzo
EPI_ISL_418257	hCoV-19/Italy/TE5056/2020|EPI_ISL_418257|2020-03-17	Abruzzo
EPI_ISL_418258	hCoV-19/Italy/TE4953/2020|EPI_ISL_418258|2020-03-14	Abruzzo
EPI_ISL_418259	hCoV-19/Italy/TE4959/2020|EPI_ISL_418259|2020-03-14	Abruzzo
EPI_ISL_418260	hCoV-19/Italy/TE4836/2020|EPI_ISL_418260|2020-03-16	Abruzzo
EPI_ISL_418261	hCoV-19/Italy/TE5052/2020|EPI_ISL_418261|2020-03-17	Abruzzo
EPI_ISL_419254	hCoV-19/Italy/INMI6/2020|EPI_ISL_419254|2020-03-23	Lazio
EPI_ISL_419255	hCoV-19/Italy/INMI7/2020|EPI_ISL_419255|2020-03-23	Lazio
EPI_ISL_420563	hCoV-19/Italy/TE5166/2020|EPI_ISL_420563|2020-03-18	Abruzzo
EPI_ISL_420564	hCoV-19/Italy/TE5472/2020|EPI_ISL_420564|2020-03-19	Abruzzo
EPI_ISL_420565	hCoV-19/Italy/TE5476/2020|EPI_ISL_420565|2020-03-19	Abruzzo
EPI_ISL_420566	hCoV-19/Italy/TE5512/2020|EPI_ISL_420566|2020-03-19	Abruzzo
EPI_ISL_420567	hCoV-19/Italy/TE5780/2020|EPI_ISL_420567|2020-03-21	Abruzzo
EPI_ISL_420568	hCoV-19/Italy/6193/2020|EPI_ISL_420568|2020-03-23	Abruzzo
EPI_ISL_420569	hCoV-19/Italy/TE6195/2020|EPI_ISL_420569|2020-03-23	Abruzzo
EPI_ISL_420583	hCoV-19/Italy/TE6222/2020|EPI_ISL_420583|2020-03-23	Abruzzo
EPI_ISL_420592	hCoV-19/Italy/TE6225/2020|EPI_ISL_420592|2020-03-23	Abruzzo
EPI_ISL_422437	hCoV-19/Italy/VR_20COV21-26/2020|EPI_ISL_422437|2020-03-25	Veneto
EPI_ISL_422438	hCoV-19/Italy/VR_20COV21-37/2020|EPI_ISL_422438|2020-03-25	Veneto
EPI_ISL_424342	hCoV-19/Italy/INMI8/2020|EPI_ISL_424342|2020-03-07	Lazio
EPI_ISL_424343	hCoV-19/Italy/INMI9/2020|EPI_ISL_424343|2020-03-23	Lazio
EPI_ISL_424344	hCoV-19/Italy/INMI10/2020|EPI_ISL_424344|2020-03-04	Lazio
EPI_ISL_428853	hCoV-19/Italy/FVG-ICGEB-S14/2020|EPI_ISL_428853|2020-03-30	Friuli Venezia Giulia
EPI_ISL_428854	hCoV-19/Italy/FVG-ICGEB_S18/2020|EPI_ISL_428854|2020-03-30	Friuli Venezia Giulia
EPI_ISL_429226	hCoV-19/Italy/TE5551/2020|EPI_ISL_429226|2020-03-17	Abruzzo
EPI_ISL_429227	hCoV-19/Italy/TE5553/2020|EPI_ISL_429227|2020-03-17	Abruzzo
EPI_ISL_429228	hCoV-19/Italy/TE5674/2020|EPI_ISL_429228|2020-03-20	Abruzzo
EPI_ISL_429229	hCoV-19/Italy/TE5835/2020|EPI_ISL_429229|2020-03-21	Abruzzo
EPI_ISL_429231	hCoV-19/Italy/TE6571/2020|EPI_ISL_429231|2020-03-24	Abruzzo
EPI_ISL_429232	hCoV-19/Italy/TE6572/2020|EPI_ISL_429232|2020-03-24	Abruzzo
EPI_ISL_429233	hCoV-19/Italy/TE6575/2020|EPI_ISL_429233|2020-03-24	Abruzzo
EPI_ISL_429234	hCoV-19/Italy/ABR-IZSGC-TE6577/2020|EPI_ISL_429234|2020-03-24	Abruzzo
EPI_ISL_429235	hCoV-19/Italy/TE6580/2020|EPI_ISL_429235|2020-03-24	Abruzzo
EPI_ISL_429236	hCoV-19/Italy/TE7859/2020|EPI_ISL_429236|2020-03-28	Abruzzo
EPI_ISL_435145	hCoV-19/Italy/TE6644/2020|EPI_ISL_435145|2020-03-24	Abruzzo
EPI_ISL_435146	hCoV-19/Italy/TE12337/2020|EPI_ISL_435146|2020-04-07	Abruzzo
EPI_ISL_435147	hCoV-19/Italy/TE12759/2020|EPI_ISL_435147|2020-04-08	Abruzzo
EPI_ISL_435148	hCoV-19/Italy/TE13491/2020|EPI_ISL_435148|2020-04-08	Abruzzo
EPI_ISL_435149	hCoV-19/Italy/TE13457/2020|EPI_ISL_435149|2020-04-08	Abruzzo
EPI_ISL_435150	hCoV-19/Italy/TE12774/2020|EPI_ISL_435150|2020-04-08	Abruzzo
EPI_ISL_435151	hCoV-19/Italy/TE13484/2020|EPI_ISL_435151|2020-04-08	Abruzzo
EPI_ISL_435152	hCoV-19/Italy/TE13858/2020|EPI_ISL_435152|2020-04-09	Abruzzo
EPI_ISL_435153	hCoV-19/Italy/TE14297/2020|EPI_ISL_435153|2020-04-09	Abruzzo
EPI_ISL_435154	hCoV-19/Italy/TE14162/2020|EPI_ISL_435154|2020-04-09	Abruzzo
EPI_ISL_435155	hCoV-19/Italy/TE14168/2020|EPI_ISL_435155|2020-04-09	Abruzzo
EPI_ISL_436718	hCoV-19/Italy/TE5473/2020|EPI_ISL_436718|2020-03-19	Abruzzo
EPI_ISL_436719	hCoV-19/Italy/TE5541/2020|EPI_ISL_436719|2020-03-20	Abruzzo
EPI_ISL_436720	hCoV-19/Italy/TE5543/2020|EPI_ISL_436720|2020-03-20	Abruzzo
EPI_ISL_436721	hCoV-19/Italy/TE5545/2020|EPI_ISL_436721|2020-03-20	Abruzzo
EPI_ISL_436722	hCoV-19/Italy/TE5547/2020|EPI_ISL_436722|2020-03-20	Abruzzo
EPI_ISL_436723	hCoV-19/Italy/TE5687/2020|EPI_ISL_436723|2020-03-20	Abruzzo
EPI_ISL_436724	hCoV-19/Italy/TE5827/2020|EPI_ISL_436724|2020-03-21	Abruzzo
EPI_ISL_436725	hCoV-19/Italy/TE27020/2020|EPI_ISL_436725|2020-04-27	Abruzzo
EPI_ISL_436726	hCoV-19/Italy/TE26533/2020|EPI_ISL_436726|2020-04-27	Abruzzo
EPI_ISL_436727	hCoV-19/Italy/TE26539/2020|EPI_ISL_436727|2020-04-27	Abruzzo
EPI_ISL_436728	hCoV-19/Italy/TE26540/2020|EPI_ISL_436728|2020-04-27	Abruzzo
EPI_ISL_436729	hCoV-19/Italy/TE26643/2020|EPI_ISL_436729|2020-04-27	Abruzzo
EPI_ISL_436730	hCoV-19/Italy/TE26969/2020|EPI_ISL_436730|2020-04-27	Abruzzo
EPI_ISL_436731	hCoV-19/Italy/TE26423/2020|EPI_ISL_436731|2020-04-26	Abruzzo
EPI_ISL_436732	hCoV-19/Italy/TE26425/2020|EPI_ISL_436732|2020-04-27	Abruzzo
EPI_ISL_451298	hCoV-19/Italy/INMI1-B1/2020|EPI_ISL_451298|2020-02-12	Lazio
EPI_ISL_451299	hCoV-19/Italy/INMI1-B2/2020|EPI_ISL_451299|2020-02-04	Lazio
EPI_ISL_451300	hCoV-19/Italy/INMI1-N/2020|EPI_ISL_451300|2020-02-03	Lazio
EPI_ISL_451301	hCoV-19/Italy/INMI2-B/2020|EPI_ISL_451301|2020-02-03	Lazio
EPI_ISL_451302	hCoV-19/Italy/INMI2-N/2020|EPI_ISL_451302|2020-01-30	Lazio
EPI_ISL_451303	hCoV-19/Italy/INMI5-N/2020|EPI_ISL_451303|2020-03-04	Lazio
EPI_ISL_451304	hCoV-19/Italy/INMI11-B/2020|EPI_ISL_451304|2020-03-23	Lazio
EPI_ISL_451306	hCoV-19/Italy/PV-5314-B/2020|EPI_ISL_451306|2020-02-21	Lombardia
EPI_ISL_451307	hCoV-19/Italy/PV-5314-N/2020|EPI_ISL_451307|2020-02-21	Lombardia
EPI_ISL_451308	hCoV-19/Italy/LO-13075-B/2020|EPI_ISL_451308|2020-03-01	Lombardia
EPI_ISL_451309	hCoV-19/Italy/LO-13075-N/2020|EPI_ISL_451309|2020-03-01	Lombardia
EPI_ISL_451961	hCoV-19/Italy/IZSPB_CL1/2020|EPI_ISL_451961|2020-03-14	Puglia
EPI_ISL_451962	hCoV-19/Italy/IZSPB_1259/2020|EPI_ISL_451962|2020-03-20	Puglia
EPI_ISL_452181	hCoV-19/Italy/VR_20COV10-41/2020|EPI_ISL_452181|2020-03-22	Veneto
EPI_ISL_452182	hCoV-19/Italy/VR_20COV11-181/2020|EPI_ISL_452182|2020-03-23	Veneto
EPI_ISL_452183	hCoV-19/Italy/VR_20COV17-11/2020|EPI_ISL_452183|2020-03-24	Veneto
EPI_ISL_452184	hCoV-19/Italy/VR_20COV18-48/2020|EPI_ISL_452184|2020-03-24	Veneto
EPI_ISL_452185	hCoV-19/Italy/VR_20COV23-50/2020|EPI_ISL_452185|2020-03-26	Veneto
EPI_ISL_452186	hCoV-19/Italy/VR_20COV25-80/2020|EPI_ISL_452186|2020-03-28	Veneto
EPI_ISL_452187	hCoV-19/Italy/VR_20COV31-18/2020|EPI_ISL_452187|2020-03-31	Veneto
EPI_ISL_452188	hCoV-19/Italy/VR_20COV31-19/2020|EPI_ISL_452188|2020-03-31	Veneto
EPI_ISL_452189	hCoV-19/Italy/VR_20COV33-126/2020|EPI_ISL_452189|2020-04-01	Veneto
EPI_ISL_452190	hCoV-19/Italy/VR_20COV46-8/2020|EPI_ISL_452190|2020-04-03	Veneto
EPI_ISL_452191	hCoV-19/Italy/VR_20COV46-23/2020|EPI_ISL_452191|2020-04-03	Veneto
EPI_ISL_454733	hCoV-19/Italy/Siena-1/2020|EPI_ISL_454733|2020-03-01	Tuscany
EPI_ISL_457699	hCoV-19/Italy/206/2020|EPI_ISL_457699|2020-02-22	Lazio
EPI_ISL_457700	hCoV-19/Italy/2629/2020|EPI_ISL_457700|2020-03-06	Trentino Alto Adige
EPI_ISL_457721	hCoV-19/Italy_Gisaid/4411/2020|EPI_ISL_457721|2020-03-12	Veneto
EPI_ISL_457724	hCoV-19/Italy/4875/2020|EPI_ISL_457724|2020-03-15	Val D'Aosta
EPI_ISL_457728	hCoV-19/Italy/2389/2020|EPI_ISL_457728|2020-03-04	Molise
EPI_ISL_457732	hCoV-19/Italy/4870/2020|EPI_ISL_457732|2020-03-14	Val D'Aosta
EPI_ISL_457736	hCoV-19/Italy/5062/2020|EPI_ISL_457736|2020-03-24	Basilicata
EPI_ISL_457749	hCoV-19/Italy/484/2020|EPI_ISL_457749|2020-02-27	Abruzzo
EPI_ISL_457825	hCoV-19/Italy/AMC1-4634/2020|EPI_ISL_457825|2020-03-25	Sardinia
EPI_ISL_457826	hCoV-19/Italy/AMC2-1245/2020|EPI_ISL_457826|2020-03-08	Lombardia
EPI_ISL_458084	hCoV-19/Italy/SAR-ATS-04039046/2020|EPI_ISL_458084|2020-04-03	Sardinia
EPI_ISL_458085	hCoV-19/ITALY/SardiniaNuoroCOV28/2020|EPI_ISL_458085|2020-04-12	Sardinia
EPI_ISL_460079	hCoV-19/Italy/BG-5825-22Feb/2020|EPI_ISL_460079|2020-02-22	Lombardia
EPI_ISL_460080	hCoV-19/Italy/BG-11639-28Feb/2020|EPI_ISL_460080|2020-02-28	Lombardia
EPI_ISL_460081	hCoV-19/Italy/BG-7158-24Feb/2020|EPI_ISL_460081|2020-02-24	Lombardia
EPI_ISL_460082	hCoV-19/Italy/BG-9209-26Feb/2020|EPI_ISL_460082|2020-02-26	Lombardia
EPI_ISL_460083	hCoV-19/Italy/BG-9225-26Feb/2020|EPI_ISL_460083|2020-02-26	Lombardia
EPI_ISL_460084	hCoV-19/Italy/BS-12256-29Feb/2020|EPI_ISL_460084|2020-02-29	Lombardia
EPI_ISL_460085	hCoV-19/Italy/CR-13221-1Mar/2020|EPI_ISL_460085|2020-03-01	Lombardia
EPI_ISL_460086	hCoV-19/Italy/CR-7070-24Feb/2020|EPI_ISL_460086|2020-02-24	Lombardia
EPI_ISL_460087	hCoV-19/Italy/CR-9206-26Feb/2020|EPI_ISL_460087|2020-02-26	Lombardia
EPI_ISL_460088	hCoV-19/Italy/CR-9214-26Feb/2020|EPI_ISL_460088|2020-02-26	Lombardia
EPI_ISL_460089	hCoV-19/Italy/CR-9491-26Feb/2020|EPI_ISL_460089|2020-02-26	Lombardia
EPI_ISL_460090	hCoV-19/Italy/LO-11550-28Feb/2020|EPI_ISL_460090|2020-02-28	Lombardia
EPI_ISL_460091	hCoV-19/Italy/MI-5925-22Feb/2020|EPI_ISL_460091|2020-02-22	Lombardia
EPI_ISL_460092	hCoV-19/Italy/PV-11951-28Feb/2020|EPI_ISL_460092|2020-02-28	Lombardia
EPI_ISL_460093	hCoV-19/Italy/PV-12578-29Feb/2020|EPI_ISL_460093|2020-02-29	Lombardia
EPI_ISL_460094	hCoV-19/Italy/PV-8058-25Feb/2020|EPI_ISL_460094|2020-02-25	Lombardia
EPI_ISL_460095	hCoV-19/Italy/PV-9675-26Feb/2020|EPI_ISL_460095|2020-02-26	Lombardia
EPI_ISL_468914	hCoV-19/Italy_Gisaid/IZSPB_703/2020|EPI_ISL_468914|2020-03-18	Puglia
EPI_ISL_469016	hCoV-19/Italy_Gisaid/IZSPB_706/2020|EPI_ISL_469016|2020-03-18	Puglia
EPI_ISL_469018	hCoV-19/Italy_Gisaid/IZSPB_802/2020|EPI_ISL_469018|2020-03-19	Puglia
EPI_ISL_469019	hCoV-19/Italy_Gisaid/IZSPB_804/2020|EPI_ISL_469019|2020-03-20	Puglia
EPI_ISL_469020	hCoV-19/Italy_Gisaid/IZSPB_809/2020|EPI_ISL_469020|2020-03-19	Puglia
EPI_ISL_469021	hCoV-19/Italy_Gisaid/IZSPB_813/2020|EPI_ISL_469021|2020-03-20	Puglia
EPI_ISL_469022	hCoV-19/Italy_Gisaid/IZSPB_847/2020|EPI_ISL_469022|2020-03-20	Puglia
EPI_ISL_469023	hCoV-19/Italy_Gisaid/IZSPB_857/2020|EPI_ISL_469023|2020-03-20	Puglia
EPI_ISL_477193	hCoV-19/Italy_Gisaid/IZSPB_45/2020|EPI_ISL_477193|2020-03-16	Puglia
EPI_ISL_477194	hCoV-19/Italy_Gisaid/IZSPB_39/2020|EPI_ISL_477194|2020-03-16	Puglia
EPI_ISL_477195	hCoV-19/Italy/BAS-AMVRC-4162/2020|EPI_ISL_477195|2020-04-07	Basilicata
EPI_ISL_477196	hCoV-19/Italy_Gisaid/IZSPB_4028/2020|EPI_ISL_477196|2020-04-06	Basilicata
EPI_ISL_477197	hCoV-19/Italy/BAS-UniMI-3725/2020|EPI_ISL_477197|2020-04-03	Basilicata
EPI_ISL_477198	hCoV-19/Italy_Gisaid/IZSPB_2627/2020|EPI_ISL_477198|2020-03-20	Basilicata
EPI_ISL_477199	hCoV-19/Italy_Gisaid/IZSPB_2167/2020|EPI_ISL_477199|2020-03-23	Basilicata
EPI_ISL_477200	hCoV-19/Italy_Gisaid/IZSPB_2161/2020|EPI_ISL_477200|2020-03-23	Basilicata
EPI_ISL_477201	hCoV-19/Italy_Gisaid/IZSPB_2144/2020|EPI_ISL_477201|2020-03-23	Basilicata
EPI_ISL_477202	hCoV-19/Italy_Gisaid/IZSPB_854/2020|EPI_ISL_477202|2020-03-20	Puglia
EPI_ISL_477203	hCoV-19/Italy_Gisaid/IZSPB_694/2020|EPI_ISL_477203|2020-03-19	Puglia
EPI_ISL_477204	hCoV-19/Italy/CAM-CEINGE-1/2020|EPI_ISL_477204|2020-05-30	Campagna
EPI_ISL_479616	hCoV-19/Italy_Gisaid/FVG-ICGEB_bal1A/2020|EPI_ISL_479616|2020-03-27	Friuli Venezia Giulia
EPI_ISL_479617	hCoV-19/Italy_Gisaid/FVG-ICGEB_bal1B/2020|EPI_ISL_479617|2020-03-27	Friuli Venezia Giulia
EPI_ISL_479618	hCoV-19/Italy_Gisaid/FVG-ICGEB_bal16/2020|EPI_ISL_479618|2020-04-12	Friuli Venezia Giulia
EPI_ISL_479619	hCoV-19/Italy/FVG-ICGEB-atr18/2020|EPI_ISL_479619|2020-04-12	Friuli Venezia Giulia
EPI_ISL_479790	hCoV-19/Italy_Gisaid/FVG-ICGEB_atr21/2020|EPI_ISL_479790|2020-04-13	Friuli Venezia Giulia
EPI_ISL_479791	hCoV-19/Italy_Gisaid/FVG-ICGEB_S26/2020|EPI_ISL_479791|2020-03-08	Friuli Venezia Giulia
EPI_ISL_486646	hCoV-19/Italy_Gisaid/HSacco-2/2020|EPI_ISL_486646|2020-03-09	Lombardia
EPI_ISL_486647	hCoV-19/Italy/LOM-ASST-10/2020|EPI_ISL_486647|2020-03-02	Lombardia
EPI_ISL_486649	hCoV-19/Italy_Gisaid/Hsacco-12/2020|EPI_ISL_486649|2020-03-13	Lombardia
EPI_ISL_486650	hCoV-19/Italy_Gisaid/Hsacco-13/2020|EPI_ISL_486650|2020-03-17	Lombardia
EPI_ISL_486651	hCoV-19/Italy_Gisaid/Hsacco-14/2020|EPI_ISL_486651|2020-03-24	Lombardia
EPI_ISL_486652	hCoV-19/Italy_Gisaid/Hsacco-15/2020|EPI_ISL_486652|2020-04-02	Lombardia
EPI_ISL_486653	hCoV-19/Italy_Gisaid/Hsacco-16/2020|EPI_ISL_486653|2020-03-20	Lombardia
EPI_ISL_486655	hCoV-19/Italy_Gisaid/Hsacco-18/2020|EPI_ISL_486655|2020-04-02	Lombardia
EPI_ISL_486656	hCoV-19/Italy/LOM-ASST-19/2020|EPI_ISL_486656|2020-02-20	Lombardia
EPI_ISL_486657	hCoV-19/Italy_Gisaid/Hsacco-20/2020|EPI_ISL_486657|2020-02-26	Lombardia
EPI_ISL_486658	hCoV-19/Italy_Gisaid/Hsacco-21/2020|EPI_ISL_486658|2020-04-01	Lombardia
EPI_ISL_486659	hCoV-19/Italy_Gisaid/Hsacco-3/2020|EPI_ISL_486659|2020-02-22	Lombardia
EPI_ISL_486660	hCoV-19/Italy_Gisaid/Hsacco-4/2020|EPI_ISL_486660|2020-02-23	Lombardia
EPI_ISL_486662	hCoV-19/Italy_Gisaid/Hsacco-6/2020|EPI_ISL_486662|2020-03-02	Lombardia
EPI_ISL_486663	hCoV-19/Italy_Gisaid/Hsacco-7/2020|EPI_ISL_486663|2020-03-06	Lombardia
EPI_ISL_486664	hCoV-19/Italy_Gisaid/Hsacco-8/2020|EPI_ISL_486664|2020-02-26	Lombardia
EPI_ISL_486665	hCoV-19/Italy_Gisaid/Hsacco-9/2020|EPI_ISL_486665|2020-03-03	Lombardia
EPI_ISL_487276	hCoV-19/Italy_Gisaid/Milan-UNIMI-1/2020|EPI_ISL_487276|2020-04-04	Lombardia
EPI_ISL_492980	hCoV-19/Italy_Gisaid/NegrarVR_1/2020|EPI_ISL_492980|2020-03-18	Veneto
EPI_ISL_492981	hCoV-19/Italy_Gisaid/NegrarVR_2/2020|EPI_ISL_492981|2020-04-07	Veneto
EPI_ISL_492982	hCoV-19/Italy_Gisaid/NegrarVR_3/2020|EPI_ISL_492982|2020-04-07	Veneto
EPI_ISL_492983	hCoV-19/Italy_Gisaid/NegrarVR_4/2020|EPI_ISL_492983|2020-04-18	Veneto
EPI_ISL_492984	hCoV-19/Italy_Gisaid/NegrarVR_5/2020|EPI_ISL_492984|2020-03-11	Veneto
EPI_ISL_492985	hCoV-19/Italy_Gisaid/NegrarVR_6/2020|EPI_ISL_492985|2020-03-08	Veneto
EPI_ISL_492986	hCoV-19/Italy_Gisaid/NegrarVR_7/2020|EPI_ISL_492986|2020-03-10	Veneto
EPI_ISL_492987	hCoV-19/Italy_Gisaid/NegrarVR_8/2020|EPI_ISL_492987|2020-03-05	Veneto
EPI_ISL_493328	hCoV-19/Italy_Gisaid/INMI16/2020|EPI_ISL_493328|2020-03-15	Lazio
EPI_ISL_493329	hCoV-19/Italy_Gisaid/INMI17/2020|EPI_ISL_493329|2020-03-04	Lazio
EPI_ISL_493330	hCoV-19/Italy_Gisaid/INMI18/2020|EPI_ISL_493330|2020-05-10	Lazio
EPI_ISL_493331	hCoV-19/Italy_Gisaid/INMI19/2020|EPI_ISL_493331|2020-05-07	Lazio
EPI_ISL_493332	hCoV-19/Italy_Gisaid/IZSM-32798-45/2020|EPI_ISL_493332|2020-03-28	Campania
EPI_ISL_493333	hCoV-19/Italy_Gisaid/IZSM-32803-66/2020|EPI_ISL_493333|2020-03-28	Campania
EPI_ISL_496482	hCoV-19/Italy/VEN-IZSV-9/2020|EPI_ISL_496482|2020-03-17	Veneto
EPI_ISL_498563	hCoV-19/Italy_Gisaid/FVG-ICGEB_S218/2020|EPI_ISL_498563|2020-07-06	Friuli Venezia Giulia
EPI_ISL_514432	hCoV-19/Italy/CAM-CEINGE-5/2020|EPI_ISL_514432|2020-04-15	Campagna
EPI_ISL_514751	hCoV-19/Italy/CAM-CEINGE-S66/2020|EPI_ISL_514751|2020-04-15	Campagna
EPI_ISL_516079	hCoV-19/Italy/MAR-UnivPM-32898/2020|EPI_ISL_516079|2020-03-08	Marche
EPI_ISL_516080	hCoV-19/Italy/MAR-UnivPM-34104/2020|EPI_ISL_516080|2020-03-09	Marche
EPI_ISL_516081	hCoV-19/Italy/MAR-UnivPM-34117/2020|EPI_ISL_516081|2020-03-09	Marche
EPI_ISL_516082	hCoV-19/Italy/MAR-UnivPM-43950/2020|EPI_ISL_516082|2020-03-18	Marche
EPI_ISL_516083	hCoV-19/Italy/MAR-UnivPM-71205/2020|EPI_ISL_516083|2020-02-26	Marche
EPI_ISL_516084	hCoV-19/Italy/MAR-UnivPM-73696/2020|EPI_ISL_516084|2020-02-28	Marche
EPI_ISL_516085	hCoV-19/Italy/MAR-UnivPM-73702/2020|EPI_ISL_516085|2020-02-28	Marche
EPI_ISL_516086	hCoV-19/Italy/MAR-UnivPM-78952/2020|EPI_ISL_516086|2020-03-04	Marche
EPI_ISL_516087	hCoV-19/Italy/MAR-UnivPM-78955/2020|EPI_ISL_516087|2020-03-04	Marche
EPI_ISL_516088	hCoV-19/Italy/MAR-UnivPM-78955-2/2020|EPI_ISL_516088|2020-03-04	Marche
EPI_ISL_522855	hCoV-19/Italy/VEN-IZSVe-101-12/2020|EPI_ISL_522855|2020-04-20	Veneto
EPI_ISL_522856	hCoV-19/Italy/VEN-IZSVe-46-41/2020|EPI_ISL_522856|2020-04-03	Veneto
EPI_ISL_522857	hCoV-19/Italy/VEN-IZSVe-50893/2020|EPI_ISL_522857|2020-04-26	Veneto
EPI_ISL_522858	hCoV-19/Italy/VEN-IZSVe-51-5/2020|EPI_ISL_522858|2020-04-07	Veneto
EPI_ISL_522859	hCoV-19/Italy/VEN-IZSVe-51635/2020|EPI_ISL_522859|2020-05-01	Veneto
EPI_ISL_522860	hCoV-19/Italy/VEN-IZSVe-54-17/2020|EPI_ISL_522860|2020-04-08	Veneto
EPI_ISL_522861	hCoV-19/Italy/VEN-IZSVe-55-111/2020|EPI_ISL_522861|2020-04-08	Veneto
EPI_ISL_522862	hCoV-19/Italy/VEN-IZSVe-55-16/2020|EPI_ISL_522862|2020-04-08	Veneto
EPI_ISL_522863	hCoV-19/Italy/VEN-IZSVe-55-18/2020|EPI_ISL_522863|2020-04-08	Veneto
EPI_ISL_522864	hCoV-19/Italy/VEN-IZSVe-55-56/2020|EPI_ISL_522864|2020-04-08	Veneto
EPI_ISL_522865	hCoV-19/Italy/VEN-IZSVe-60-40/2020|EPI_ISL_522865|2020-04-08	Veneto
EPI_ISL_522866	hCoV-19/Italy/VEN-IZSVe-63-7/2020|EPI_ISL_522866|2020-04-09	Veneto
EPI_ISL_522867	hCoV-19/Italy/VEN-IZSVe-71-10/2020|EPI_ISL_522867|2020-04-10	Veneto
EPI_ISL_522868	hCoV-19/Italy/VEN-IZSVe-94-28/2020|EPI_ISL_522868|2020-04-17	Veneto
EPI_ISL_525495	hCoV-19/Italy/FVG-ICGEB-S204/2020|EPI_ISL_525495|2020-06-11	Friuli Venezia Giulia
EPI_ISL_525496	hCoV-19/Italy/FVG-ICGEB-S205/2020|EPI_ISL_525496|2020-06-11	Friuli Venezia Giulia
EPI_ISL_525553	hCoV-19/Italy/APU-UniMI-102/2020|EPI_ISL_525553|2020-03-16	Apulia
EPI_ISL_525554	hCoV-19/Italy/APU-UniMI-123PT/2020|EPI_ISL_525554|2020-07-20	Apulia
EPI_ISL_525555	hCoV-19/Italy/APU-UniMI-141PT/2020|EPI_ISL_525555|2020-04-07	Apulia
EPI_ISL_525556	hCoV-19/Italy/APU-UniMI-22/2020|EPI_ISL_525556|2020-03-16	Apulia
EPI_ISL_525557	hCoV-19/Italy/APU-UniMI-368/2020|EPI_ISL_525557|2020-03-17	Apulia
EPI_ISL_525558	hCoV-19/Italy/APU-UniMI-4357/2020|EPI_ISL_525558|2020-04-09	Apulia
EPI_ISL_525559	hCoV-19/Italy/APU-UniMI-4431/2020|EPI_ISL_525559|2020-04-09	Apulia
EPI_ISL_525560	hCoV-19/Italy/APU-UniMI-5409/2020|EPI_ISL_525560|2020-04-11	Apulia
EPI_ISL_525561	hCoV-19/Italy/APU-UniMI-5410/2020|EPI_ISL_525561|2020-04-11	Apulia
EPI_ISL_525562	hCoV-19/Italy/APU-UniMI-5418/2020|EPI_ISL_525562|2020-04-11	Apulia
EPI_ISL_525563	hCoV-19/Italy/APU-UniMI-5425/2020|EPI_ISL_525563|2020-04-11	Apulia
EPI_ISL_525564	hCoV-19/Italy/APU-UniMI-5428/2020|EPI_ISL_525564|2020-04-11	Apulia
EPI_ISL_525565	hCoV-19/Italy/APU-UniMI-5429/2020|EPI_ISL_525565|2020-04-11	Apulia
EPI_ISL_525566	hCoV-19/Italy/APU-UniMI-5430/2020|EPI_ISL_525566|2020-04-11	Apulia
EPI_ISL_525567	hCoV-19/Italy/APU-UniMI-5433/2020|EPI_ISL_525567|2020-04-11	Apulia
EPI_ISL_525568	hCoV-19/Italy/APU-UniMI-5436/2020|EPI_ISL_525568|2020-04-11	Apulia
EPI_ISL_525569	hCoV-19/Italy/APU-UniMI-5439/2020|EPI_ISL_525569|2020-04-11	Apulia
EPI_ISL_525570	hCoV-19/Italy/APU-UniMI-6/2020|EPI_ISL_525570|2020-03-16	Apulia
EPI_ISL_525571	hCoV-19/Italy/APU-UniMI-62PT/2020|EPI_ISL_525571|2020-03-28	Apulia
EPI_ISL_525573	hCoV-19/Italy/BAS-UniMI-2956/2020|EPI_ISL_525573|2020-03-27	Basilicata
EPI_ISL_527380	hCoV-19/Italy/APU-UniMI-4663/2020|EPI_ISL_527380|2020-04-10	Apulia
EPI_ISL_528919	hCoV-19/Italy/ABR-IZSGC-TE4884/2020|EPI_ISL_528919|2020-03-17	Abruzzo
EPI_ISL_528920	hCoV-19/Italy/ABR-IZSGC-TE4891/2020|EPI_ISL_528920|2020-03-17	Abruzzo
EPI_ISL_528921	hCoV-19/Italy/ABR-IZSGC-TE4926/2020|EPI_ISL_528921|2020-03-17	Abruzzo
EPI_ISL_528922	hCoV-19/Italy/ABR-IZSGC-TE5040/2020|EPI_ISL_528922|2020-03-17	Abruzzo
EPI_ISL_528923	hCoV-19/Italy/ABR-IZSGC-TE5148/2020|EPI_ISL_528923|2020-03-18	Abruzzo
EPI_ISL_528924	hCoV-19/Italy/ABR-IZSGC-TE5173/2020|EPI_ISL_528924|2020-03-18	Abruzzo
EPI_ISL_528925	hCoV-19/Italy/ABR-IZSGC-TE5268/2020|EPI_ISL_528925|2020-03-18	Abruzzo
EPI_ISL_528926	hCoV-19/Italy/ABR-IZSGC-TE5487/2020|EPI_ISL_528926|2020-03-19	Abruzzo
EPI_ISL_528927	hCoV-19/Italy/ABR-IZSGC-TE6202/2020|EPI_ISL_528927|2020-03-23	Abruzzo
EPI_ISL_528928	hCoV-19/Italy/ABR-IZSGC-TE6218/2020|EPI_ISL_528928|2020-03-23	Abruzzo
EPI_ISL_528929	hCoV-19/Italy/ABR-IZSGC-TE7097/2020|EPI_ISL_528929|2020-03-26	Abruzzo
EPI_ISL_528934	hCoV-19/Italy/LOM-IZSGC-TE30933/2020|EPI_ISL_528934|2020-05-02	Lombardia
EPI_ISL_528935	hCoV-19/Italy/LOM-IZSGC-TE31054/2020|EPI_ISL_528935|2020-05-02	Lombardia
EPI_ISL_528936	hCoV-19/Italy/LOM-IZSGC-TE31074/2020|EPI_ISL_528936|2020-05-02	Lombardia
EPI_ISL_528937	hCoV-19/Italy/LOM-IZSGC-TE31135/2020|EPI_ISL_528937|2020-05-02	Lombardia
EPI_ISL_528938	hCoV-19/Italy/LOM-IZSGC-TE31751/2020|EPI_ISL_528938|2020-05-02	Lombardia
EPI_ISL_528939	hCoV-19/Italy/LOM-IZSGC-TE31811/2020|EPI_ISL_528939|2020-05-02	Lombardia
EPI_ISL_528940	hCoV-19/Italy/LOM-IZSGC-TE31818/2020|EPI_ISL_528940|2020-05-02	Lombardia
EPI_ISL_528941	hCoV-19/Italy/LOM-IZSGC-TE35432/2020|EPI_ISL_528941|2020-05-08	Lombardia
EPI_ISL_528942	hCoV-19/Italy/LOM-IZSGC-TE35441/2020|EPI_ISL_528942|2020-05-08	Lombardia
EPI_ISL_528943	hCoV-19/Italy/LOM-IZSGC-TE35526/2020|EPI_ISL_528943|2020-05-08	Lombardia
EPI_ISL_528944	hCoV-19/Italy/LOM-IZSGC-TE35532/2020|EPI_ISL_528944|2020-05-08	Lombardia
EPI_ISL_528945	hCoV-19/Italy/LOM-IZSGC-TE35566/2020|EPI_ISL_528945|2020-05-08	Lombardia
EPI_ISL_528946	hCoV-19/Italy/LOM-IZSGC-TE35578/2020|EPI_ISL_528946|2020-05-08	Lombardia
EPI_ISL_528947	hCoV-19/Italy/LOM-IZSGC-TE38811/2020|EPI_ISL_528947|2020-05-10	Lombardia
EPI_ISL_528948	hCoV-19/Italy/LOM-IZSGC-TE38819/2020|EPI_ISL_528948|2020-05-10	Lombardia
EPI_ISL_528949	hCoV-19/Italy/LOM-IZSGC-TE38845/2020|EPI_ISL_528949|2020-05-10	Lombardia
EPI_ISL_528990	hCoV-19/Italy/ABR-IZSGC-TE10002/2020|EPI_ISL_528990|2020-04-01	Abruzzo
EPI_ISL_528991	hCoV-19/Italy/ABR-IZSGC-TE10007/2020|EPI_ISL_528991|2020-04-02	Abruzzo
EPI_ISL_528992	hCoV-19/Italy/ABR-IZSGC-TE32707/2020|EPI_ISL_528992|2020-04-29	Abruzzo
EPI_ISL_528993	hCoV-19/Italy/ABR-IZSGC-TE34742/2020|EPI_ISL_528993|2020-05-04	Abruzzo
EPI_ISL_528994	hCoV-19/Italy/ABR-IZSGC-TE46129/2020|EPI_ISL_528994|2020-05-13	Abruzzo
EPI_ISL_528995	hCoV-19/Italy/ABR-IZSGC-TE46424/2020|EPI_ISL_528995|2020-05-14	Abruzzo
EPI_ISL_528996	hCoV-19/Italy/ABR-IZSGC-TE46428/2020|EPI_ISL_528996|2020-05-14	Abruzzo
EPI_ISL_528997	hCoV-19/Italy/ABR-IZSGC-TE46429/2020|EPI_ISL_528997|2020-05-14	Abruzzo
EPI_ISL_528998	hCoV-19/Italy/ABR-IZSGC-TE46433/2020|EPI_ISL_528998|2020-05-14	Abruzzo
EPI_ISL_528999	hCoV-19/Italy/ABR-IZSGC-TE46435/2020|EPI_ISL_528999|2020-05-14	Abruzzo
EPI_ISL_529000	hCoV-19/Italy/ABR-IZSGC-TE46436/2020|EPI_ISL_529000|2020-05-14	Abruzzo
EPI_ISL_529001	hCoV-19/Italy/ABR-IZSGC-TE46439/2020|EPI_ISL_529001|2020-05-14	Abruzzo
EPI_ISL_529002	hCoV-19/Italy/ABR-IZSGC-TE46456/2020|EPI_ISL_529002|2020-05-14	Abruzzo
EPI_ISL_529003	hCoV-19/Italy/ABR-IZSGC-TE49273/2020|EPI_ISL_529003|2020-05-16	Abruzzo
EPI_ISL_529004	hCoV-19/Italy/ABR-IZSGC-TE49480/2020|EPI_ISL_529004|2020-05-16	Abruzzo
EPI_ISL_529005	hCoV-19/Italy/ABR-IZSGC-TE49482/2020|EPI_ISL_529005|2020-05-16	Abruzzo
EPI_ISL_529006	hCoV-19/Italy/ABR-IZSGC-TE77497/2020|EPI_ISL_529006|2020-06-09	Abruzzo
EPI_ISL_529007	hCoV-19/Italy/ABR-IZSGC-TE79445/2020|EPI_ISL_529007|2020-06-13	Abruzzo
EPI_ISL_529008	hCoV-19/Italy/ABR-IZSGC-TE82840/2020|EPI_ISL_529008|2020-06-17	Abruzzo
EPI_ISL_529009	hCoV-19/Italy/ABR-IZSGC-TE9047/2020|EPI_ISL_529009|2020-04-01	Abruzzo
EPI_ISL_529010	hCoV-19/Italy/ABR-IZSGC-TE92551/2020|EPI_ISL_529010|2020-07-07	Abruzzo
EPI_ISL_529011	hCoV-19/Italy/ABR-IZSGC-TE92552/2020|EPI_ISL_529011|2020-07-07	Abruzzo
EPI_ISL_529012	hCoV-19/Italy/ABR-IZSGC-TE93935/2020|EPI_ISL_529012|2020-07-09	Abruzzo
EPI_ISL_529014	hCoV-19/Italy/ABR-IZSGC-TE99752/2020|EPI_ISL_529014|2020-07-20	Abruzzo
EPI_ISL_529015	hCoV-19/Italy/ABR-IZSGC-TE99753/2020|EPI_ISL_529015|2020-07-20	Abruzzo
EPI_ISL_529016	hCoV-19/Italy/ABR-IZSGC-TE10151/2020|EPI_ISL_529016|2020-04-02	Abruzzo
EPI_ISL_529017	hCoV-19/Italy/ABR-IZSGC-TE15411/2020|EPI_ISL_529017|2020-04-10	Abruzzo
EPI_ISL_529018	hCoV-19/Italy/ABR-IZSGC-TE18513/2020|EPI_ISL_529018|2020-04-17	Abruzzo
EPI_ISL_529019	hCoV-19/Italy/ABR-IZSGC-TE27016/2020|EPI_ISL_529019|2020-04-27	Abruzzo
EPI_ISL_529020	hCoV-19/Italy/ABR-IZSGC-TE28268/2020|EPI_ISL_529020|2020-04-29	Abruzzo
EPI_ISL_529021	hCoV-19/Italy/ABR-IZSGC-TE30364/2020|EPI_ISL_529021|2020-04-29	Abruzzo
EPI_ISL_529022	hCoV-19/Italy/ABR-IZSGC-TE36500/2020|EPI_ISL_529022|2020-05-06	Abruzzo
EPI_ISL_529023	hCoV-19/Italy/ABR-IZSGC-TE46419/2020|EPI_ISL_529023|2020-05-14	Abruzzo
EPI_ISL_529024	hCoV-19/Italy/ABR-IZSGC-TE46421/2020|EPI_ISL_529024|2020-05-14	Abruzzo
EPI_ISL_529025	hCoV-19/Italy/ABR-IZSGC-TE49461/2020|EPI_ISL_529025|2020-05-16	Abruzzo
EPI_ISL_529026	hCoV-19/Italy/ABR-IZSGC-TE8387/2020|EPI_ISL_529026|2020-03-30	Abruzzo
EPI_ISL_542098	hCoV-19/Italy/LOM-UniMI-L100/2020|EPI_ISL_542098|2020-03-08	Lombardia
EPI_ISL_542099	hCoV-19/Italy/LOM-UniMI-L101/2020|EPI_ISL_542099|2020-03-08	Lombardia
EPI_ISL_542100	hCoV-19/Italy/LOM-UniMI-L102/2020|EPI_ISL_542100|2020-03-09	Lombardia
EPI_ISL_542101	hCoV-19/Italy/LOM-UniMI-L103/2020|EPI_ISL_542101|2020-03-09	Lombardia
EPI_ISL_542102	hCoV-19/Italy/LOM-UniMI-L104/2020|EPI_ISL_542102|2020-03-06	Lombardia
EPI_ISL_542103	hCoV-19/Italy/LOM-UniMI-L105/2020|EPI_ISL_542103|2020-03-02	Lombardia
EPI_ISL_542104	hCoV-19/Italy/LOM-UniMI-L106/2020|EPI_ISL_542104|2020-03-09	Lombardia
EPI_ISL_542105	hCoV-19/Italy/LOM-UniMI-L107/2020|EPI_ISL_542105|2020-03-05	Lombardia
EPI_ISL_542106	hCoV-19/Italy/LOM-UniMI-L108/2020|EPI_ISL_542106|2020-03-02	Lombardia
EPI_ISL_542107	hCoV-19/Italy/LOM-UniMI-L109/2020|EPI_ISL_542107|2020-03-10	Lombardia
EPI_ISL_542108	hCoV-19/Italy/LOM-UniMI-L111/2020|EPI_ISL_542108|2020-03-05	Lombardia
EPI_ISL_542109	hCoV-19/Italy/LOM-UniMI-L112/2020|EPI_ISL_542109|2020-03-02	Lombardia
EPI_ISL_542110	hCoV-19/Italy/LOM-UniMI-L113/2020|EPI_ISL_542110|2020-03-09	Lombardia
EPI_ISL_542111	hCoV-19/Italy/LOM-UniMI-L115/2020|EPI_ISL_542111|2020-03-07	Lombardia
EPI_ISL_542112	hCoV-19/Italy/LOM-UniMI-L116/2020|EPI_ISL_542112|2020-03-02	Lombardia
EPI_ISL_542113	hCoV-19/Italy/LOM-UniMI-L117/2020|EPI_ISL_542113|2020-03-09	Lombardia
EPI_ISL_542114	hCoV-19/Italy/LOM-UniMI-L118/2020|EPI_ISL_542114|2020-03-16	Lombardia
EPI_ISL_542115	hCoV-19/Italy/LOM-UniMI-L119/2020|EPI_ISL_542115|2020-03-14	Lombardia
EPI_ISL_542116	hCoV-19/Italy/LOM-UniMI-L120/2020|EPI_ISL_542116|2020-03-12	Lombardia
EPI_ISL_542117	hCoV-19/Italy/LOM-UniMI-L121/2020|EPI_ISL_542117|2020-03-17	Lombardia
EPI_ISL_542118	hCoV-19/Italy/LOM-UniMI-L122/2020|EPI_ISL_542118|2020-03-09	Lombardia
EPI_ISL_542119	hCoV-19/Italy/LOM-UniMI-L123/2020|EPI_ISL_542119|2020-03-10	Lombardia
EPI_ISL_542120	hCoV-19/Italy/LOM-UniMI-L124/2020|EPI_ISL_542120|2020-03-10	Lombardia
EPI_ISL_542121	hCoV-19/Italy/LOM-UniMI-L125/2020|EPI_ISL_542121|2020-03-13	Lombardia
EPI_ISL_542122	hCoV-19/Italy/LOM-UniMI-L126/2020|EPI_ISL_542122|2020-03-18	Lombardia
EPI_ISL_542123	hCoV-19/Italy/LOM-UniMI-L127/2020|EPI_ISL_542123|2020-03-17	Lombardia
EPI_ISL_542124	hCoV-19/Italy/LOM-UniMI-L128/2020|EPI_ISL_542124|2020-03-23	Lombardia
EPI_ISL_542125	hCoV-19/Italy/LOM-UniMI-L129/2020|EPI_ISL_542125|2020-02-28	Lombardia
EPI_ISL_542126	hCoV-19/Italy/LOM-UniMI-L130/2020|EPI_ISL_542126|2020-03-10	Lombardia
EPI_ISL_542127	hCoV-19/Italy/LOM-UniMI-L131/2020|EPI_ISL_542127|2020-03-20	Lombardia
EPI_ISL_542128	hCoV-19/Italy/LOM-UniMI-L132/2020|EPI_ISL_542128|2020-03-21	Lombardia
EPI_ISL_542129	hCoV-19/Italy/LOM-UniMI-L133/2020|EPI_ISL_542129|2020-03-18	Lombardia
EPI_ISL_542130	hCoV-19/Italy/LOM-UniMI-L134/2020|EPI_ISL_542130|2020-03-17	Lombardia
EPI_ISL_542131	hCoV-19/Italy/LOM-UniMI-L135/2020|EPI_ISL_542131|2020-03-19	Lombardia
EPI_ISL_542132	hCoV-19/Italy/LOM-UniMI-L136/2020|EPI_ISL_542132|2020-03-22	Lombardia
EPI_ISL_542133	hCoV-19/Italy/LOM-UniMI-L137/2020|EPI_ISL_542133|2020-03-23	Lombardia
EPI_ISL_542134	hCoV-19/Italy/LOM-UniMI-L138/2020|EPI_ISL_542134|2020-03-16	Lombardia
EPI_ISL_542135	hCoV-19/Italy/LOM-UniMI-L139/2020|EPI_ISL_542135|2020-03-18	Lombardia
EPI_ISL_542136	hCoV-19/Italy/LOM-UniMI-L140/2020|EPI_ISL_542136|2020-03-19	Lombardia
EPI_ISL_542137	hCoV-19/Italy/LOM-UniMI-L141/2020|EPI_ISL_542137|2020-03-19	Lombardia
EPI_ISL_542138	hCoV-19/Italy/LOM-UniMI-L142/2020|EPI_ISL_542138|2020-03-19	Lombardia
EPI_ISL_542139	hCoV-19/Italy/LOM-UniMI-L144/2020|EPI_ISL_542139|2020-03-19	Lombardia
EPI_ISL_542140	hCoV-19/Italy/LOM-UniMI-L145/2020|EPI_ISL_542140|2020-03-19	Lombardia
EPI_ISL_542141	hCoV-19/Italy/LOM-UniMI-L146/2020|EPI_ISL_542141|2020-03-19	Lombardia
EPI_ISL_542142	hCoV-19/Italy/LOM-UniMI-L147/2020|EPI_ISL_542142|2020-03-20	Lombardia
EPI_ISL_542143	hCoV-19/Italy/LOM-UniMI-L148/2020|EPI_ISL_542143|2020-03-07	Lombardia
EPI_ISL_542144	hCoV-19/Italy/LOM-UniMI-L149/2020|EPI_ISL_542144|2020-03-19	Lombardia
EPI_ISL_542145	hCoV-19/Italy/LOM-UniMI-L150/2020|EPI_ISL_542145|2020-03-13	Lombardia
EPI_ISL_542146	hCoV-19/Italy/LOM-UniMI-L151/2020|EPI_ISL_542146|2020-03-10	Lombardia
EPI_ISL_542147	hCoV-19/Italy/LOM-UniMI-L152/2020|EPI_ISL_542147|2020-03-16	Lombardia
EPI_ISL_542148	hCoV-19/Italy/LOM-UniMI-L153/2020|EPI_ISL_542148|2020-03-15	Lombardia
EPI_ISL_542149	hCoV-19/Italy/LOM-UniMI-L154/2020|EPI_ISL_542149|2020-03-21	Lombardia
EPI_ISL_542150	hCoV-19/Italy/LOM-UniMI-L155/2020|EPI_ISL_542150|2020-03-18	Lombardia
EPI_ISL_542151	hCoV-19/Italy/LOM-UniMI-L156/2020|EPI_ISL_542151|2020-03-19	Lombardia
EPI_ISL_542152	hCoV-19/Italy/LOM-UniMI-L157/2020|EPI_ISL_542152|2020-03-19	Lombardia
EPI_ISL_542153	hCoV-19/Italy/LOM-UniMI-L158/2020|EPI_ISL_542153|2020-03-19	Lombardia
EPI_ISL_542154	hCoV-19/Italy/LOM-UniMI-L159/2020|EPI_ISL_542154|2020-03-13	Lombardia
EPI_ISL_542155	hCoV-19/Italy/LOM-UniMI-L160/2020|EPI_ISL_542155|2020-03-25	Lombardia
EPI_ISL_542156	hCoV-19/Italy/LOM-UniMI-L162/2020|EPI_ISL_542156|2020-03-08	Lombardia
EPI_ISL_542157	hCoV-19/Italy/LOM-UniMI-L163/2020|EPI_ISL_542157|2020-03-03	Lombardia
EPI_ISL_542158	hCoV-19/Italy/LOM-UniMI-L164/2020|EPI_ISL_542158|2020-03-21	Lombardia
EPI_ISL_542159	hCoV-19/Italy/LOM-UniMI-L165/2020|EPI_ISL_542159|2020-03-18	Lombardia
EPI_ISL_542160	hCoV-19/Italy/LOM-UniMI-L166/2020|EPI_ISL_542160|2020-03-20	Lombardia
EPI_ISL_542161	hCoV-19/Italy/LOM-UniMI-L167/2020|EPI_ISL_542161|2020-03-15	Lombardia
EPI_ISL_542162	hCoV-19/Italy/LOM-UniMI-L168/2020|EPI_ISL_542162|2020-03-21	Lombardia
EPI_ISL_542163	hCoV-19/Italy/LOM-UniMI-L169/2020|EPI_ISL_542163|2020-03-14	Lombardia
EPI_ISL_542164	hCoV-19/Italy/LOM-UniMI-L170/2020|EPI_ISL_542164|2020-03-20	Lombardia
EPI_ISL_542165	hCoV-19/Italy/LOM-UniMI-L171/2020|EPI_ISL_542165|2020-03-21	Lombardia
EPI_ISL_542166	hCoV-19/Italy/LOM-UniMI-L172/2020|EPI_ISL_542166|2020-03-19	Lombardia
EPI_ISL_542167	hCoV-19/Italy/LOM-UniMI-L173/2020|EPI_ISL_542167|2020-03-19	Lombardia
EPI_ISL_542168	hCoV-19/Italy/LOM-UniMI-L174/2020|EPI_ISL_542168|2020-03-21	Lombardia
EPI_ISL_542169	hCoV-19/Italy/LOM-UniMI-L175/2020|EPI_ISL_542169|2020-03-16	Lombardia
EPI_ISL_542170	hCoV-19/Italy/LOM-UniMI-L176/2020|EPI_ISL_542170|2020-03-21	Lombardia
EPI_ISL_542171	hCoV-19/Italy/LOM-UniMI-L177/2020|EPI_ISL_542171|2020-03-16	Lombardia
EPI_ISL_542172	hCoV-19/Italy/LOM-UniMI-L178/2020|EPI_ISL_542172|2020-03-21	Lombardia
EPI_ISL_542173	hCoV-19/Italy/LOM-UniMI-L182/2020|EPI_ISL_542173|2020-03-12	Lombardia
EPI_ISL_542174	hCoV-19/Italy/LOM-UniMI-L183/2020|EPI_ISL_542174|2020-03-21	Lombardia
EPI_ISL_542175	hCoV-19/Italy/LOM-UniMI-L184/2020|EPI_ISL_542175|2020-03-14	Lombardia
EPI_ISL_542176	hCoV-19/Italy/LOM-UniMI-L185/2020|EPI_ISL_542176|2020-03-19	Lombardia
EPI_ISL_542177	hCoV-19/Italy/LOM-UniMI-L186/2020|EPI_ISL_542177|2020-03-20	Lombardia
EPI_ISL_542178	hCoV-19/Italy/LOM-UniMI-L187/2020|EPI_ISL_542178|2020-03-18	Lombardia
EPI_ISL_542179	hCoV-19/Italy/LOM-UniMI-L189/2020|EPI_ISL_542179|2020-03-15	Lombardia
EPI_ISL_542180	hCoV-19/Italy/LOM-UniMI-L190/2020|EPI_ISL_542180|2020-03-10	Lombardia
EPI_ISL_542181	hCoV-19/Italy/LOM-UniMI-L191/2020|EPI_ISL_542181|2020-03-21	Lombardia
EPI_ISL_542182	hCoV-19/Italy/LOM-UniMI-L192/2020|EPI_ISL_542182|2020-03-21	Lombardia
EPI_ISL_542183	hCoV-19/Italy/LOM-UniMI-L193/2020|EPI_ISL_542183|2020-03-22	Lombardia
EPI_ISL_542184	hCoV-19/Italy/LOM-UniMI-L194/2020|EPI_ISL_542184|2020-03-22	Lombardia
EPI_ISL_542185	hCoV-19/Italy/LOM-UniMI-L195/2020|EPI_ISL_542185|2020-03-21	Lombardia
EPI_ISL_542186	hCoV-19/Italy/LOM-UniMI-L196/2020|EPI_ISL_542186|2020-03-22	Lombardia
EPI_ISL_542187	hCoV-19/Italy/LOM-UniMI-L197/2020|EPI_ISL_542187|2020-03-22	Lombardia
EPI_ISL_542188	hCoV-19/Italy/LOM-UniMI-L198/2020|EPI_ISL_542188|2020-03-21	Lombardia
EPI_ISL_542189	hCoV-19/Italy/LOM-UniMI-L199/2020|EPI_ISL_542189|2020-03-21	Lombardia
EPI_ISL_542190	hCoV-19/Italy/LOM-UniMI-L201/2020|EPI_ISL_542190|2020-03-22	Lombardia
EPI_ISL_542191	hCoV-19/Italy/LOM-UniMI-L203/2020|EPI_ISL_542191|2020-03-22	Lombardia
EPI_ISL_542192	hCoV-19/Italy/LOM-UniMI-L204/2020|EPI_ISL_542192|2020-03-08	Lombardia
EPI_ISL_542193	hCoV-19/Italy/LOM-UniMI-L205/2020|EPI_ISL_542193|2020-03-03	Lombardia
EPI_ISL_542194	hCoV-19/Italy/LOM-UniMI-L206/2020|EPI_ISL_542194|2020-03-08	Lombardia
EPI_ISL_542195	hCoV-19/Italy/LOM-UniMI-L207/2020|EPI_ISL_542195|2020-03-10	Lombardia
EPI_ISL_542196	hCoV-19/Italy/LOM-UniMI-L208/2020|EPI_ISL_542196|2020-03-07	Lombardia
EPI_ISL_542197	hCoV-19/Italy/LOM-UniMI-L210/2020|EPI_ISL_542197|2020-03-12	Lombardia
EPI_ISL_542198	hCoV-19/Italy/LOM-UniMI-L211/2020|EPI_ISL_542198|2020-03-12	Lombardia
EPI_ISL_542199	hCoV-19/Italy/LOM-UniMI-L212/2020|EPI_ISL_542199|2020-03-14	Lombardia
EPI_ISL_542200	hCoV-19/Italy/LOM-UniMI-L213/2020|EPI_ISL_542200|2020-03-12	Lombardia
EPI_ISL_542201	hCoV-19/Italy/LOM-UniMI-L214/2020|EPI_ISL_542201|2020-03-12	Lombardia
EPI_ISL_542202	hCoV-19/Italy/LOM-UniMI-L215/2020|EPI_ISL_542202|2020-03-12	Lombardia
EPI_ISL_542203	hCoV-19/Italy/LOM-UniMI-L216/2020|EPI_ISL_542203|2020-03-13	Lombardia
EPI_ISL_542204	hCoV-19/Italy/LOM-UniMI-L217/2020|EPI_ISL_542204|2020-03-15	Lombardia
EPI_ISL_542205	hCoV-19/Italy/LOM-UniMI-L218/2020|EPI_ISL_542205|2020-03-10	Lombardia
EPI_ISL_542206	hCoV-19/Italy/LOM-UniMI-L219/2020|EPI_ISL_542206|2020-03-15	Lombardia
EPI_ISL_542207	hCoV-19/Italy/LOM-UniMI-L220/2020|EPI_ISL_542207|2020-03-11	Lombardia
EPI_ISL_542208	hCoV-19/Italy/LOM-UniMI-L221/2020|EPI_ISL_542208|2020-03-14	Lombardia
EPI_ISL_542209	hCoV-19/Italy/LOM-UniMI-L222/2020|EPI_ISL_542209|2020-03-13	Lombardia
EPI_ISL_542210	hCoV-19/Italy/LOM-UniMI-L223/2020|EPI_ISL_542210|2020-03-13	Lombardia
EPI_ISL_542211	hCoV-19/Italy/LOM-UniMI-L224/2020|EPI_ISL_542211|2020-03-13	Lombardia
EPI_ISL_542212	hCoV-19/Italy/LOM-UniMI-L225/2020|EPI_ISL_542212|2020-03-14	Lombardia
EPI_ISL_542213	hCoV-19/Italy/LOM-UniMI-L226/2020|EPI_ISL_542213|2020-03-14	Lombardia
EPI_ISL_542214	hCoV-19/Italy/LOM-UniMI-L227/2020|EPI_ISL_542214|2020-03-14	Lombardia
EPI_ISL_542215	hCoV-19/Italy/LOM-UniMI-L228/2020|EPI_ISL_542215|2020-03-11	Lombardia
EPI_ISL_542216	hCoV-19/Italy/LOM-UniMI-L229/2020|EPI_ISL_542216|2020-03-11	Lombardia
EPI_ISL_542217	hCoV-19/Italy/LOM-UniMI-L230/2020|EPI_ISL_542217|2020-02-23	Lombardia
EPI_ISL_542218	hCoV-19/Italy/LOM-UniMI-L239/2020|EPI_ISL_542218|2020-03-04	Lombardia
EPI_ISL_542219	hCoV-19/Italy/LOM-UniMI-L240/2020|EPI_ISL_542219|2020-03-09	Lombardia
EPI_ISL_542220	hCoV-19/Italy/LOM-UniMI-L242/2020|EPI_ISL_542220|2020-03-09	Lombardia
EPI_ISL_542221	hCoV-19/Italy/LOM-UniMI-L249/2020|EPI_ISL_542221|2020-02-22	Lombardia
EPI_ISL_542222	hCoV-19/Italy/LOM-UniMI-L250/2020|EPI_ISL_542222|2020-02-22	Lombardia
EPI_ISL_542223	hCoV-19/Italy/LOM-UniMI-L251/2020|EPI_ISL_542223|2020-02-22	Lombardia
EPI_ISL_542224	hCoV-19/Italy/LOM-UniMI-L252/2020|EPI_ISL_542224|2020-02-22	Lombardia
EPI_ISL_542225	hCoV-19/Italy/LOM-UniMI-L253/2020|EPI_ISL_542225|2020-02-23	Lombardia
EPI_ISL_542226	hCoV-19/Italy/LOM-UniMI-L254/2020|EPI_ISL_542226|2020-02-23	Lombardia
EPI_ISL_542227	hCoV-19/Italy/LOM-UniMI-L256/2020|EPI_ISL_542227|2020-02-23	Lombardia
EPI_ISL_542228	hCoV-19/Italy/LOM-UniMI-L257/2020|EPI_ISL_542228|2020-02-23	Lombardia
EPI_ISL_542229	hCoV-19/Italy/LOM-UniMI-L259/2020|EPI_ISL_542229|2020-02-24	Lombardia
EPI_ISL_542230	hCoV-19/Italy/LOM-UniMI-L260/2020|EPI_ISL_542230|2020-02-24	Lombardia
EPI_ISL_542231	hCoV-19/Italy/LOM-UniMI-L261/2020|EPI_ISL_542231|2020-02-24	Lombardia
EPI_ISL_542232	hCoV-19/Italy/LOM-UniMI-L265/2020|EPI_ISL_542232|2020-02-24	Lombardia
EPI_ISL_542233	hCoV-19/Italy/LOM-UniMI-L267/2020|EPI_ISL_542233|2020-02-24	Lombardia
EPI_ISL_542234	hCoV-19/Italy/LOM-UniMI-L268/2020|EPI_ISL_542234|2020-02-25	Lombardia
EPI_ISL_542235	hCoV-19/Italy/LOM-UniMI-L269/2020|EPI_ISL_542235|2020-02-25	Lombardia
EPI_ISL_542236	hCoV-19/Italy/LOM-UniMI-L270/2020|EPI_ISL_542236|2020-02-25	Lombardia
EPI_ISL_542237	hCoV-19/Italy/LOM-UniMI-L271/2020|EPI_ISL_542237|2020-02-25	Lombardia
EPI_ISL_542238	hCoV-19/Italy/LOM-UniMI-L272/2020|EPI_ISL_542238|2020-02-25	Lombardia
EPI_ISL_542239	hCoV-19/Italy/LOM-UniMI-L273/2020|EPI_ISL_542239|2020-02-25	Lombardia
EPI_ISL_542240	hCoV-19/Italy/LOM-UniMI-L274/2020|EPI_ISL_542240|2020-02-25	Lombardia
EPI_ISL_542241	hCoV-19/Italy/LOM-UniMI-L276/2020|EPI_ISL_542241|2020-02-26	Lombardia
EPI_ISL_542242	hCoV-19/Italy/LOM-UniMI-L278/2020|EPI_ISL_542242|2020-02-27	Lombardia
EPI_ISL_542243	hCoV-19/Italy/LOM-UniMI-L279/2020|EPI_ISL_542243|2020-02-28	Lombardia
EPI_ISL_542244	hCoV-19/Italy/LOM-UniMI-L280/2020|EPI_ISL_542244|2020-02-28	Lombardia
EPI_ISL_542245	hCoV-19/Italy/LOM-UniMI-L281/2020|EPI_ISL_542245|2020-02-28	Lombardia
EPI_ISL_542246	hCoV-19/Italy/LOM-UniMI-L282/2020|EPI_ISL_542246|2020-02-28	Lombardia
EPI_ISL_542247	hCoV-19/Italy/LOM-UniMI-L283/2020|EPI_ISL_542247|2020-02-28	Lombardia
EPI_ISL_542248	hCoV-19/Italy/LOM-UniMI-L284/2020|EPI_ISL_542248|2020-02-28	Lombardia
EPI_ISL_542249	hCoV-19/Italy/LOM-UniMI-L285/2020|EPI_ISL_542249|2020-02-28	Lombardia
EPI_ISL_542250	hCoV-19/Italy/LOM-UniMI-L286/2020|EPI_ISL_542250|2020-02-28	Lombardia
EPI_ISL_542251	hCoV-19/Italy/LOM-UniMI-L287/2020|EPI_ISL_542251|2020-02-28	Lombardia
EPI_ISL_542252	hCoV-19/Italy/LOM-UniMI-L288/2020|EPI_ISL_542252|2020-02-28	Lombardia
EPI_ISL_542253	hCoV-19/Italy/LOM-UniMI-L289/2020|EPI_ISL_542253|2020-02-29	Lombardia
EPI_ISL_542254	hCoV-19/Italy/LOM-UniMI-L290/2020|EPI_ISL_542254|2020-02-29	Lombardia
EPI_ISL_542255	hCoV-19/Italy/LOM-UniMI-L292/2020|EPI_ISL_542255|2020-02-29	Lombardia
EPI_ISL_542256	hCoV-19/Italy/LOM-UniMI-L293/2020|EPI_ISL_542256|2020-02-29	Lombardia
EPI_ISL_542257	hCoV-19/Italy/LOM-UniMI-L294/2020|EPI_ISL_542257|2020-02-29	Lombardia
EPI_ISL_542258	hCoV-19/Italy/LOM-UniMI-L295/2020|EPI_ISL_542258|2020-02-29	Lombardia
EPI_ISL_542259	hCoV-19/Italy/LOM-UniMI-L296/2020|EPI_ISL_542259|2020-02-29	Lombardia
EPI_ISL_542260	hCoV-19/Italy/LOM-UniMI-L299/2020|EPI_ISL_542260|2020-02-29	Lombardia
EPI_ISL_542261	hCoV-19/Italy/LOM-UniMI-L302/2020|EPI_ISL_542261|2020-02-29	Lombardia
EPI_ISL_542262	hCoV-19/Italy/LOM-UniMI-L309/2020|EPI_ISL_542262|2020-02-29	Lombardia
EPI_ISL_542263	hCoV-19/Italy/LOM-UniMI-L310/2020|EPI_ISL_542263|2020-02-29	Lombardia
EPI_ISL_542264	hCoV-19/Italy/LOM-UniMI-L311/2020|EPI_ISL_542264|2020-03-01	Lombardia
EPI_ISL_542265	hCoV-19/Italy/LOM-UniMI-L313/2020|EPI_ISL_542265|2020-03-01	Lombardia
EPI_ISL_542266	hCoV-19/Italy/LOM-UniMI-L314/2020|EPI_ISL_542266|2020-03-01	Lombardia
EPI_ISL_542267	hCoV-19/Italy/LOM-UniMI-L316/2020|EPI_ISL_542267|2020-03-01	Lombardia
EPI_ISL_542268	hCoV-19/Italy/LOM-UniMI-L317/2020|EPI_ISL_542268|2020-03-01	Lombardia
EPI_ISL_542269	hCoV-19/Italy/LOM-UniMI-L318/2020|EPI_ISL_542269|2020-03-01	Lombardia
EPI_ISL_542270	hCoV-19/Italy/LOM-UniMI-L319/2020|EPI_ISL_542270|2020-03-01	Lombardia
EPI_ISL_542271	hCoV-19/Italy/LOM-UniMI-L321/2020|EPI_ISL_542271|2020-03-01	Lombardia
EPI_ISL_542272	hCoV-19/Italy/LOM-UniMI-L322/2020|EPI_ISL_542272|2020-03-01	Lombardia
EPI_ISL_542273	hCoV-19/Italy/LOM-UniMI-L325/2020|EPI_ISL_542273|2020-03-01	Lombardia
EPI_ISL_542274	hCoV-19/Italy/LOM-UniMI-L327/2020|EPI_ISL_542274|2020-03-02	Lombardia
EPI_ISL_542275	hCoV-19/Italy/LOM-UniMI-L328/2020|EPI_ISL_542275|2020-03-02	Lombardia
EPI_ISL_542276	hCoV-19/Italy/LOM-UniMI-L329/2020|EPI_ISL_542276|2020-03-02	Lombardia
EPI_ISL_542277	hCoV-19/Italy/LOM-UniMI-L330/2020|EPI_ISL_542277|2020-03-02	Lombardia
EPI_ISL_542278	hCoV-19/Italy/LOM-UniMI-L331/2020|EPI_ISL_542278|2020-03-03	Lombardia
EPI_ISL_542279	hCoV-19/Italy/LOM-UniMI-L334/2020|EPI_ISL_542279|2020-03-03	Lombardia
EPI_ISL_542280	hCoV-19/Italy/LOM-UniMI-L335/2020|EPI_ISL_542280|2020-03-03	Lombardia
EPI_ISL_542281	hCoV-19/Italy/LOM-UniMI-L342/2020|EPI_ISL_542281|2020-03-04	Lombardia
EPI_ISL_542282	hCoV-19/Italy/LOM-UniMI-L343/2020|EPI_ISL_542282|2020-03-04	Lombardia
EPI_ISL_542283	hCoV-19/Italy/LOM-UniMI-L345/2020|EPI_ISL_542283|2020-03-04	Lombardia
EPI_ISL_542284	hCoV-19/Italy/LOM-UniMI-L346/2020|EPI_ISL_542284|2020-03-04	Lombardia
EPI_ISL_542285	hCoV-19/Italy/LOM-UniMI-L347/2020|EPI_ISL_542285|2020-03-04	Lombardia
EPI_ISL_542286	hCoV-19/Italy/LOM-UniMI-L348/2020|EPI_ISL_542286|2020-03-05	Lombardia
EPI_ISL_542287	hCoV-19/Italy/LOM-UniMI-L350/2020|EPI_ISL_542287|2020-03-05	Lombardia
EPI_ISL_542288	hCoV-19/Italy/LOM-UniMI-L352/2020|EPI_ISL_542288|2020-03-05	Lombardia
EPI_ISL_542289	hCoV-19/Italy/LOM-UniMI-L354/2020|EPI_ISL_542289|2020-03-05	Lombardia
EPI_ISL_542290	hCoV-19/Italy/LOM-UniMI-L356/2020|EPI_ISL_542290|2020-03-05	Lombardia
EPI_ISL_542291	hCoV-19/Italy/LOM-UniMI-L357/2020|EPI_ISL_542291|2020-03-05	Lombardia
EPI_ISL_542292	hCoV-19/Italy/LOM-UniMI-L358/2020|EPI_ISL_542292|2020-03-05	Lombardia
EPI_ISL_542293	hCoV-19/Italy/LOM-UniMI-L361/2020|EPI_ISL_542293|2020-03-05	Lombardia
EPI_ISL_542294	hCoV-19/Italy/LOM-UniMI-L362/2020|EPI_ISL_542294|2020-03-05	Lombardia
EPI_ISL_542295	hCoV-19/Italy/LOM-UniMI-L363/2020|EPI_ISL_542295|2020-03-06	Lombardia
EPI_ISL_542296	hCoV-19/Italy/LOM-UniMI-L364/2020|EPI_ISL_542296|2020-03-06	Lombardia
EPI_ISL_542297	hCoV-19/Italy/LOM-UniMI-L366/2020|EPI_ISL_542297|2020-03-07	Lombardia
EPI_ISL_542298	hCoV-19/Italy/LOM-UniMI-L367/2020|EPI_ISL_542298|2020-03-07	Lombardia
EPI_ISL_542299	hCoV-19/Italy/LOM-UniMI-L368/2020|EPI_ISL_542299|2020-03-07	Lombardia
EPI_ISL_542300	hCoV-19/Italy/LOM-UniMI-L369/2020|EPI_ISL_542300|2020-03-07	Lombardia
EPI_ISL_542301	hCoV-19/Italy/LOM-UniMI-L370/2020|EPI_ISL_542301|2020-03-07	Lombardia
EPI_ISL_542302	hCoV-19/Italy/LOM-UniMI-L371/2020|EPI_ISL_542302|2020-03-07	Lombardia
EPI_ISL_542303	hCoV-19/Italy/LOM-UniMI-L372/2020|EPI_ISL_542303|2020-03-07	Lombardia
EPI_ISL_542304	hCoV-19/Italy/LOM-UniMI-L373/2020|EPI_ISL_542304|2020-03-08	Lombardia
EPI_ISL_542305	hCoV-19/Italy/LOM-UniMI-L378/2020|EPI_ISL_542305|2020-03-08	Lombardia
EPI_ISL_542306	hCoV-19/Italy/LOM-UniMI-L380/2020|EPI_ISL_542306|2020-03-08	Lombardia
EPI_ISL_542307	hCoV-19/Italy/LOM-UniMI-L384/2020|EPI_ISL_542307|2020-03-09	Lombardia
EPI_ISL_542308	hCoV-19/Italy/LOM-UniMI-L385/2020|EPI_ISL_542308|2020-03-09	Lombardia
EPI_ISL_542309	hCoV-19/Italy/LOM-UniMI-L386/2020|EPI_ISL_542309|2020-03-09	Lombardia
EPI_ISL_542310	hCoV-19/Italy/LOM-UniMI-L387/2020|EPI_ISL_542310|2020-03-09	Lombardia
EPI_ISL_542311	hCoV-19/Italy/LOM-UniMI-L388/2020|EPI_ISL_542311|2020-03-09	Lombardia
EPI_ISL_542312	hCoV-19/Italy/LOM-UniMI-L389/2020|EPI_ISL_542312|2020-03-09	Lombardia
EPI_ISL_542313	hCoV-19/Italy/LOM-UniMI-L390/2020|EPI_ISL_542313|2020-03-09	Lombardia
EPI_ISL_542314	hCoV-19/Italy/LOM-UniMI-L391/2020|EPI_ISL_542314|2020-03-09	Lombardia
EPI_ISL_542315	hCoV-19/Italy/LOM-UniMI-L393/2020|EPI_ISL_542315|2020-03-09	Lombardia
EPI_ISL_542316	hCoV-19/Italy/LOM-UniMI-L394/2020|EPI_ISL_542316|2020-03-09	Lombardia
EPI_ISL_542317	hCoV-19/Italy/LOM-UniMI-L395/2020|EPI_ISL_542317|2020-03-09	Lombardia
EPI_ISL_542318	hCoV-19/Italy/LOM-UniMI-L396/2020|EPI_ISL_542318|2020-03-09	Lombardia
EPI_ISL_542319	hCoV-19/Italy/LOM-UniMI-L397/2020|EPI_ISL_542319|2020-03-09	Lombardia
EPI_ISL_542320	hCoV-19/Italy/LOM-UniMI-L398/2020|EPI_ISL_542320|2020-03-13	Lombardia
EPI_ISL_542321	hCoV-19/Italy/LOM-UniMI-L399/2020|EPI_ISL_542321|2020-03-06	Lombardia
EPI_ISL_542322	hCoV-19/Italy/LOM-UniMI-L400/2020|EPI_ISL_542322|2020-03-12	Lombardia
EPI_ISL_542323	hCoV-19/Italy/LOM-UniMI-L401/2020|EPI_ISL_542323|2020-03-14	Lombardia
EPI_ISL_542324	hCoV-19/Italy/LOM-UniMI-L402/2020|EPI_ISL_542324|2020-03-13	Lombardia
EPI_ISL_542325	hCoV-19/Italy/LOM-UniMI-L403/2020|EPI_ISL_542325|2020-03-15	Lombardia
EPI_ISL_542326	hCoV-19/Italy/LOM-UniMI-L404/2020|EPI_ISL_542326|2020-03-14	Lombardia
EPI_ISL_542327	hCoV-19/Italy/LOM-UniMI-L406/2020|EPI_ISL_542327|2020-03-16	Lombardia
EPI_ISL_542328	hCoV-19/Italy/LOM-UniMI-L407/2020|EPI_ISL_542328|2020-03-13	Lombardia
EPI_ISL_542329	hCoV-19/Italy/LOM-UniMI-L409/2020|EPI_ISL_542329|2020-03-12	Lombardia
EPI_ISL_542330	hCoV-19/Italy/LOM-UniMI-L410/2020|EPI_ISL_542330|2020-03-03	Lombardia
EPI_ISL_542331	hCoV-19/Italy/LOM-UniMI-L411/2020|EPI_ISL_542331|2020-03-01	Lombardia
EPI_ISL_542332	hCoV-19/Italy/LOM-UniMI-L412/2020|EPI_ISL_542332|2020-03-14	Lombardia
EPI_ISL_542333	hCoV-19/Italy/LOM-UniMI-L413/2020|EPI_ISL_542333|2020-03-16	Lombardia
EPI_ISL_542334	hCoV-19/Italy/LOM-UniMI-L414/2020|EPI_ISL_542334|2020-03-16	Lombardia
EPI_ISL_542335	hCoV-19/Italy/LOM-UniMI-L415/2020|EPI_ISL_542335|2020-03-17	Lombardia
EPI_ISL_542336	hCoV-19/Italy/LOM-UniMI-L416/2020|EPI_ISL_542336|2020-03-16	Lombardia
EPI_ISL_542337	hCoV-19/Italy/LOM-UniMI-L418/2020|EPI_ISL_542337|2020-03-18	Lombardia
EPI_ISL_542338	hCoV-19/Italy/LOM-UniMI-L419/2020|EPI_ISL_542338|2020-03-12	Lombardia
EPI_ISL_542339	hCoV-19/Italy/LOM-UniMI-L420/2020|EPI_ISL_542339|2020-03-18	Lombardia
EPI_ISL_542340	hCoV-19/Italy/LOM-UniMI-L421/2020|EPI_ISL_542340|2020-03-17	Lombardia
EPI_ISL_542341	hCoV-19/Italy/LOM-UniMI-L422/2020|EPI_ISL_542341|2020-03-18	Lombardia
EPI_ISL_542342	hCoV-19/Italy/LOM-UniMI-L423/2020|EPI_ISL_542342|2020-03-19	Lombardia
EPI_ISL_542343	hCoV-19/Italy/LOM-UniMI-L424/2020|EPI_ISL_542343|2020-03-17	Lombardia
EPI_ISL_542344	hCoV-19/Italy/LOM-UniMI-L425/2020|EPI_ISL_542344|2020-03-10	Lombardia
EPI_ISL_542345	hCoV-19/Italy/LOM-UniMI-L426/2020|EPI_ISL_542345|2020-03-10	Lombardia
EPI_ISL_542346	hCoV-19/Italy/LOM-UniMI-L427/2020|EPI_ISL_542346|2020-03-15	Lombardia
EPI_ISL_542347	hCoV-19/Italy/LOM-UniMI-L428/2020|EPI_ISL_542347|2020-03-05	Lombardia
EPI_ISL_542348	hCoV-19/Italy/LOM-UniMI-L429/2020|EPI_ISL_542348|2020-03-17	Lombardia
EPI_ISL_542349	hCoV-19/Italy/LOM-UniMI-L430/2020|EPI_ISL_542349|2020-03-19	Lombardia
EPI_ISL_542350	hCoV-19/Italy/LOM-UniMI-L431/2020|EPI_ISL_542350|2020-03-20	Lombardia
EPI_ISL_542351	hCoV-19/Italy/LOM-UniMI-L432/2020|EPI_ISL_542351|2020-03-19	Lombardia
EPI_ISL_542352	hCoV-19/Italy/LOM-UniMI-L433/2020|EPI_ISL_542352|2020-03-20	Lombardia
EPI_ISL_542353	hCoV-19/Italy/LOM-UniMI-L434/2020|EPI_ISL_542353|2020-03-20	Lombardia
EPI_ISL_542354	hCoV-19/Italy/LOM-UniMI-L435/2020|EPI_ISL_542354|2020-03-20	Lombardia
EPI_ISL_542355	hCoV-19/Italy/LOM-UniMI-L436/2020|EPI_ISL_542355|2020-03-19	Lombardia
EPI_ISL_542356	hCoV-19/Italy/LOM-UniMI-L437/2020|EPI_ISL_542356|2020-03-19	Lombardia
EPI_ISL_542357	hCoV-19/Italy/LOM-UniMI-L438/2020|EPI_ISL_542357|2020-03-21	Lombardia
EPI_ISL_542358	hCoV-19/Italy/LOM-UniMI-L439/2020|EPI_ISL_542358|2020-03-28	Lombardia
EPI_ISL_542359	hCoV-19/Italy/LOM-UniMI-L440/2020|EPI_ISL_542359|2020-03-22	Lombardia
EPI_ISL_542360	hCoV-19/Italy/LOM-UniMI-L441/2020|EPI_ISL_542360|2020-03-02	Lombardia
EPI_ISL_542362	hCoV-19/Italy/LOM-UniMI-L443/2020|EPI_ISL_542362|2020-03-25	Lombardia
EPI_ISL_542363	hCoV-19/Italy/LOM-UniMI-L444/2020|EPI_ISL_542363|2020-03-20	Lombardia
EPI_ISL_542364	hCoV-19/Italy/LOM-UniMI-L445/2020|EPI_ISL_542364|2020-03-14	Lombardia
EPI_ISL_542365	hCoV-19/Italy/LOM-UniMI-L447/2020|EPI_ISL_542365|2020-03-23	Lombardia
EPI_ISL_542366	hCoV-19/Italy/LOM-UniMI-L448/2020|EPI_ISL_542366|2020-03-18	Lombardia
EPI_ISL_542367	hCoV-19/Italy/LOM-UniMI-L449/2020|EPI_ISL_542367|2020-03-22	Lombardia
EPI_ISL_542368	hCoV-19/Italy/LOM-UniMI-L450/2020|EPI_ISL_542368|2020-03-23	Lombardia
EPI_ISL_542369	hCoV-19/Italy/LOM-UniMI-L451/2020|EPI_ISL_542369|2020-03-13	Lombardia
EPI_ISL_542370	hCoV-19/Italy/LOM-UniMI-L452/2020|EPI_ISL_542370|2020-03-24	Lombardia
EPI_ISL_542371	hCoV-19/Italy/LOM-UniMI-L453/2020|EPI_ISL_542371|2020-03-21	Lombardia
EPI_ISL_542372	hCoV-19/Italy/LOM-UniMI-L454/2020|EPI_ISL_542372|2020-03-25	Lombardia
EPI_ISL_542373	hCoV-19/Italy/LOM-UniMI-L455/2020|EPI_ISL_542373|2020-03-25	Lombardia
EPI_ISL_542374	hCoV-19/Italy/LOM-UniMI-L457/2020|EPI_ISL_542374|2020-03-25	Lombardia
EPI_ISL_542375	hCoV-19/Italy/LOM-UniMI-L458/2020|EPI_ISL_542375|2020-03-25	Lombardia
EPI_ISL_542376	hCoV-19/Italy/LOM-UniMI-L459/2020|EPI_ISL_542376|2020-03-13	Lombardia
EPI_ISL_542377	hCoV-19/Italy/LOM-UniMI-L461/2020|EPI_ISL_542377|2020-03-25	Lombardia
EPI_ISL_542378	hCoV-19/Italy/LOM-UniMI-L462/2020|EPI_ISL_542378|2020-03-16	Lombardia
EPI_ISL_542379	hCoV-19/Italy/LOM-UniMI-L463/2020|EPI_ISL_542379|2020-03-23	Lombardia
EPI_ISL_542380	hCoV-19/Italy/LOM-UniMI-L464/2020|EPI_ISL_542380|2020-03-27	Lombardia
EPI_ISL_542381	hCoV-19/Italy/LOM-UniMI-L465/2020|EPI_ISL_542381|2020-03-20	Lombardia
EPI_ISL_542382	hCoV-19/Italy/LOM-UniMI-L469/2020|EPI_ISL_542382|2020-03-28	Lombardia
EPI_ISL_542383	hCoV-19/Italy/LOM-UniMI-L470/2020|EPI_ISL_542383|2020-03-23	Lombardia
EPI_ISL_542384	hCoV-19/Italy/LOM-UniMI-L471/2020|EPI_ISL_542384|2020-03-28	Lombardia
EPI_ISL_542385	hCoV-19/Italy/LOM-UniMI-L472/2020|EPI_ISL_542385|2020-03-18	Lombardia
EPI_ISL_542386	hCoV-19/Italy/LOM-UniMI-L473/2020|EPI_ISL_542386|2020-03-30	Lombardia
EPI_ISL_542387	hCoV-19/Italy/LOM-UniMI-L474/2020|EPI_ISL_542387|2020-03-30	Lombardia
EPI_ISL_542388	hCoV-19/Italy/LOM-UniMI-L475/2020|EPI_ISL_542388|2020-03-30	Lombardia
EPI_ISL_542389	hCoV-19/Italy/LOM-UniMI-L476/2020|EPI_ISL_542389|2020-04-01	Lombardia
EPI_ISL_542390	hCoV-19/Italy/LOM-UniMI-L477/2020|EPI_ISL_542390|2020-03-31	Lombardia
EPI_ISL_542391	hCoV-19/Italy/LOM-UniMI-L478/2020|EPI_ISL_542391|2020-03-12	Lombardia
EPI_ISL_542392	hCoV-19/Italy/LOM-UniMI-L480/2020|EPI_ISL_542392|2020-03-31	Lombardia
EPI_ISL_542393	hCoV-19/Italy/LOM-UniMI-L485/2020|EPI_ISL_542393|2020-03-17	Lombardia
EPI_ISL_542394	hCoV-19/Italy/LOM-UniMI-L486/2020|EPI_ISL_542394|2020-03-17	Lombardia
EPI_ISL_542395	hCoV-19/Italy/LOM-UniMI-L487/2020|EPI_ISL_542395|2020-03-27	Lombardia
EPI_ISL_542396	hCoV-19/Italy/LOM-UniMI-L491/2020|EPI_ISL_542396|2020-03-20	Lombardia
EPI_ISL_542397	hCoV-19/Italy/LOM-UniMI-L492/2020|EPI_ISL_542397|2020-03-20	Lombardia
EPI_ISL_542398	hCoV-19/Italy/LOM-UniMI-L493/2020|EPI_ISL_542398|2020-03-21	Lombardia
EPI_ISL_542399	hCoV-19/Italy/LOM-UniMI-L494/2020|EPI_ISL_542399|2020-03-21	Lombardia
EPI_ISL_542400	hCoV-19/Italy/LOM-UniMI-L53/2020|EPI_ISL_542400|2020-03-02	Lombardia
EPI_ISL_542401	hCoV-19/Italy/LOM-UniMI-L54/2020|EPI_ISL_542401|2020-02-26	Lombardia
EPI_ISL_542402	hCoV-19/Italy/LOM-UniMI-L55/2020|EPI_ISL_542402|2020-03-02	Lombardia
EPI_ISL_542403	hCoV-19/Italy/LOM-UniMI-L56/2020|EPI_ISL_542403|2020-03-03	Lombardia
EPI_ISL_542404	hCoV-19/Italy/LOM-UniMI-L57/2020|EPI_ISL_542404|2020-03-04	Lombardia
EPI_ISL_542405	hCoV-19/Italy/LOM-UniMI-L58/2020|EPI_ISL_542405|2020-03-04	Lombardia
EPI_ISL_542406	hCoV-19/Italy/LOM-UniMI-L60/2020|EPI_ISL_542406|2020-02-27	Lombardia
EPI_ISL_542407	hCoV-19/Italy/LOM-UniMI-L61/2020|EPI_ISL_542407|2020-03-02	Lombardia
EPI_ISL_542408	hCoV-19/Italy/LOM-UniMI-L62/2020|EPI_ISL_542408|2020-03-04	Lombardia
EPI_ISL_542409	hCoV-19/Italy/LOM-UniMI-L63/2020|EPI_ISL_542409|2020-03-03	Lombardia
EPI_ISL_542410	hCoV-19/Italy/LOM-UniMI-L64/2020|EPI_ISL_542410|2020-02-25	Lombardia
EPI_ISL_542411	hCoV-19/Italy/LOM-UniMI-L65/2020|EPI_ISL_542411|2020-03-02	Lombardia
EPI_ISL_542412	hCoV-19/Italy/LOM-UniMI-L66/2020|EPI_ISL_542412|2020-02-29	Lombardia
EPI_ISL_542413	hCoV-19/Italy/LOM-UniMI-L67/2020|EPI_ISL_542413|2020-03-05	Lombardia
EPI_ISL_542414	hCoV-19/Italy/LOM-UniMI-L68/2020|EPI_ISL_542414|2020-03-04	Lombardia
EPI_ISL_542415	hCoV-19/Italy/LOM-UniMI-L69/2020|EPI_ISL_542415|2020-03-01	Lombardia
EPI_ISL_542416	hCoV-19/Italy/LOM-UniMI-L70/2020|EPI_ISL_542416|2020-03-06	Lombardia
EPI_ISL_542417	hCoV-19/Italy/LOM-UniMI-L71/2020|EPI_ISL_542417|2020-03-04	Lombardia
EPI_ISL_542418	hCoV-19/Italy/LOM-UniMI-L73/2020|EPI_ISL_542418|2020-03-09	Lombardia
EPI_ISL_542419	hCoV-19/Italy/LOM-UniMI-L74/2020|EPI_ISL_542419|2020-03-08	Lombardia
EPI_ISL_542420	hCoV-19/Italy/LOM-UniMI-L75/2020|EPI_ISL_542420|2020-03-03	Lombardia
EPI_ISL_542421	hCoV-19/Italy/LOM-UniMI-L76/2020|EPI_ISL_542421|2020-03-05	Lombardia
EPI_ISL_542422	hCoV-19/Italy/LOM-UniMI-L77/2020|EPI_ISL_542422|2020-03-06	Lombardia
EPI_ISL_542423	hCoV-19/Italy/LOM-UniMI-L78/2020|EPI_ISL_542423|2020-03-06	Lombardia
EPI_ISL_542424	hCoV-19/Italy/LOM-UniMI-L79/2020|EPI_ISL_542424|2020-03-03	Lombardia
EPI_ISL_542425	hCoV-19/Italy/LOM-UniMI-L80/2020|EPI_ISL_542425|2020-03-10	Lombardia
EPI_ISL_542426	hCoV-19/Italy/LOM-UniMI-L81/2020|EPI_ISL_542426|2020-03-08	Lombardia
EPI_ISL_542427	hCoV-19/Italy/LOM-UniMI-L83/2020|EPI_ISL_542427|2020-03-11	Lombardia
EPI_ISL_542428	hCoV-19/Italy/LOM-UniMI-L84/2020|EPI_ISL_542428|2020-03-10	Lombardia
EPI_ISL_542429	hCoV-19/Italy/LOM-UniMI-L85/2020|EPI_ISL_542429|2020-03-02	Lombardia
EPI_ISL_542430	hCoV-19/Italy/LOM-UniMI-L86/2020|EPI_ISL_542430|2020-03-04	Lombardia
EPI_ISL_542431	hCoV-19/Italy/LOM-UniMI-L87/2020|EPI_ISL_542431|2020-03-10	Lombardia
EPI_ISL_542432	hCoV-19/Italy/LOM-UniMI-L88/2020|EPI_ISL_542432|2020-03-08	Lombardia
EPI_ISL_542433	hCoV-19/Italy/LOM-UniMI-L89/2020|EPI_ISL_542433|2020-03-10	Lombardia
EPI_ISL_542434	hCoV-19/Italy/LOM-UniMI-L90/2020|EPI_ISL_542434|2020-03-09	Lombardia
EPI_ISL_542435	hCoV-19/Italy/LOM-UniMI-L91/2020|EPI_ISL_542435|2020-03-11	Lombardia
EPI_ISL_542436	hCoV-19/Italy/LOM-UniMI-L92/2020|EPI_ISL_542436|2020-03-10	Lombardia
EPI_ISL_542437	hCoV-19/Italy/LOM-UniMI-L93/2020|EPI_ISL_542437|2020-03-08	Lombardia
EPI_ISL_542438	hCoV-19/Italy/LOM-UniMI-L94/2020|EPI_ISL_542438|2020-03-10	Lombardia
EPI_ISL_542439	hCoV-19/Italy/LOM-UniMI-L95/2020|EPI_ISL_542439|2020-03-08	Lombardia
EPI_ISL_542440	hCoV-19/Italy/LOM-UniMI-L96/2020|EPI_ISL_542440|2020-03-06	Lombardia
EPI_ISL_542441	hCoV-19/Italy/LOM-UniMI-L97/2020|EPI_ISL_542441|2020-03-09	Lombardia
EPI_ISL_542442	hCoV-19/Italy/LOM-UniMI-L98/2020|EPI_ISL_542442|2020-02-26	Lombardia
EPI_ISL_542443	hCoV-19/Italy/LOM-UniMI-L99/2020|EPI_ISL_542443|2020-03-10	Lombardia
EPI_ISL_560407	hCoV-19/Italy/CAM-IZSM-52479-129/2020|EPI_ISL_560407|2020-05-13	Campagna
EPI_ISL_568579	hCoV-19/Italy/LOM-INMI-10734/2020|EPI_ISL_568579|2020-02-24	Lombardia
TE35441	hCov-19/Italy/Bergamo/97243_1_5/TE35441_1_1|2020-05-08	Lombardia
TE43132	hCov-19/Italy/Aquila/TE43132|2020-05-11	Abruzzo
TE46127	hCov-19/Italy/Chieti/TE46127|2020-05-13	Abruzzo
EPI_ISL_402125	hCoV-19/Wuhan-Hu-1/2019|EPI_ISL_402125|2019-12-31
EPI_ISL_406801	hCoV-19/Wuhan/WH04/2020|EPI_ISL_406801|2020-01-05
EPI_ISL_421236	hCoV-19/Hangzhou/HZCDC0012/2020|EPI_ISL_421236|2020-01-20
EPI_ISL_421235	hCoV-19/Hangzhou/HZCDC0013/2020|EPI_ISL_421235|2020-01-20
EPI_ISL_421234	hCoV-19/Hangzhou/HZCDC0025/2020|EPI_ISL_421234|2020-01-21
EPI_ISL_406036	hCoV-19/USA/CA2/2020|EPI_ISL_406036|2020-01-22
EPI_ISL_421223	hCoV-19/Hangzhou/HZCDC0167/2020|EPI_ISL_421223|2020-01-23
EPI_ISL_418996	hCoV-19/Singapore/15/2020|EPI_ISL_418996|2020-01-27
EPI_ISL_410713	hCoV-19/Singapore/7/2020|EPI_ISL_410713|2020-01-27
EPI_ISL_411219	hCoV-19/France/IDF0386-islP1/2020|EPI_ISL_411219|2020-01-28
EPI_ISL_428472	hCoV-19/Guangdong/20SF753/2020|EPI_ISL_428472|2020-01-28
EPI_ISL_416320	hCoV-19/Shanghai/SH0007/2020|EPI_ISL_416320|2020-01-28
EPI_ISL_410984	hCoV-19/France/IDF0515-isl/2020|EPI_ISL_410984|2020-01-29
EPI_ISL_447917	hCoV-19/Thailand/Nonthaburi_363/2020|EPI_ISL_447917|2020-01-29
EPI_ISL_451337	hCoV-19/Sichuan/SC-NC-078/2020|EPI_ISL_451337|2020-01-30
EPI_ISL_451374	hCoV-19/Sichuan/SC-WCH-082/2020|EPI_ISL_451374|2020-01-31
EPI_ISL_450203	hCoV-19/Germany/BavPat7-ChVir1289/2020|EPI_ISL_450203|2020-02-01
EPI_ISL_416370	hCoV-19/Shanghai/SH0067/2020|EPI_ISL_416370|2020-02-01
EPI_ISL_414510	hCoV-19/Shanghai/SH01/2020|EPI_ISL_414510|2020-02-02
EPI_ISL_410714	hCoV-19/Singapore/8/2020|EPI_ISL_410714|2020-02-03
EPI_ISL_416342	hCoV-19/Shanghai/SH0033/2020|EPI_ISL_416342|2020-02-04
EPI_ISL_410715	hCoV-19/Singapore/9/2020|EPI_ISL_410715|2020-02-04
EPI_ISL_416358	hCoV-19/Shanghai/SH0050/2020|EPI_ISL_416358|2020-02-05
EPI_ISL_455461	hCoV-19/Yichun/JX2391/2020|EPI_ISL_455461|2020-02-06
EPI_ISL_430740	hCoV-19/Beijing/BJ710/2020|EPI_ISL_430740|2020-02-07
EPI_ISL_451356	hCoV-19/Sichuan/SC-PHCC1-035/2020|EPI_ISL_451356|2020-02-07
EPI_ISL_416382	hCoV-19/Shanghai/SH0080/2020|EPI_ISL_416382|2020-02-08
EPI_ISL_457733	hCoV-19/Taiwan/TSGH-37/2020|EPI_ISL_457733|2020-02-08
EPI_ISL_416571	hCoV-19/Japan/DP0077/2020|EPI_ISL_416571|2020-02-15
EPI_ISL_454749	hCoV-19/Japan/DP0321/2020|EPI_ISL_454749|2020-02-16
EPI_ISL_416598	hCoV-19/Japan/DP0357/2020|EPI_ISL_416598|2020-02-16
EPI_ISL_416604	hCoV-19/Japan/DP0476/2020|EPI_ISL_416604|2020-02-16
EPI_ISL_416607	hCoV-19/Japan/DP0543/2020|EPI_ISL_416607|2020-02-17
EPI_ISL_416610	hCoV-19/Japan/DP0588/2020|EPI_ISL_416610|2020-02-17
EPI_ISL_416612	hCoV-19/Japan/DP0645/2020|EPI_ISL_416612|2020-02-17
EPI_ISL_416614	hCoV-19/Japan/DP0687/2020|EPI_ISL_416614|2020-02-17
EPI_ISL_416617	hCoV-19/Japan/DP0699/2020|EPI_ISL_416617|2020-02-17
EPI_ISL_416618	hCoV-19/Japan/DP0700/2020|EPI_ISL_416618|2020-02-17
EPI_ISL_416619	hCoV-19/Japan/DP0703/2020|EPI_ISL_416619|2020-02-17
EPI_ISL_416620	hCoV-19/Japan/DP0724/2020|EPI_ISL_416620|2020-02-17
EPI_ISL_416621	hCoV-19/Japan/DP0743/2020|EPI_ISL_416621|2020-02-17
EPI_ISL_416622	hCoV-19/Japan/DP0752/2020|EPI_ISL_416622|2020-02-17
EPI_ISL_416626	hCoV-19/Japan/DP0779/2020|EPI_ISL_416626|2020-02-17
EPI_ISL_416633	hCoV-19/Japan/DP0880/2020|EPI_ISL_416633|2020-02-17
EPI_ISL_427810	hCoV-19/Korea/KCDC2016/2020|EPI_ISL_427810|2020-02-18
EPI_ISL_415577	hCoV-19/Canada/BC_69243/2020|EPI_ISL_415577|2020-02-20
EPI_ISL_454920	hCoV-19/Wuhan/HB-WH2-148/2020|EPI_ISL_454920|2020-02-21
EPI_ISL_425117	hCoV-19/Korea/KCDC2001/2020|EPI_ISL_425117|2020-02-23
EPI_ISL_413623	hCoV-19/USA/CruiseA-18/2020|EPI_ISL_413623|2020-02-24
EPI_ISL_412912	hCoV-19/Germany/Baden-Wuerttemberg-1/2020|EPI_ISL_412912|2020-02-25
EPI_ISL_419656	hCoV-19/Austria/CeMM0003/2020|EPI_ISL_419656|2020-02-26
EPI_ISL_416142	hCoV-19/Denmark/SSI-01/2020|EPI_ISL_416142|2020-02-26
EPI_ISL_418247	hCoV-19/Spain/CastillayLeon201061/2020|EPI_ISL_418247|2020-02-26
EPI_ISL_437689	hCoV-19/France/CIBU200107/2020|EPI_ISL_437689|2020-02-27
EPI_ISL_415641	hCoV-19/Georgia/Tb-54/2020|EPI_ISL_415641|2020-02-27
EPI_ISL_417483	hCoV-19/Norway/1379/2020|EPI_ISL_417483|2020-02-27
EPI_ISL_413020	hCoV-19/Switzerland/1000477377/2020|EPI_ISL_413020|2020-02-27
EPI_ISL_413999	hCoV-19/Switzerland/AG0361/2020|EPI_ISL_413999|2020-02-27
EPI_ISL_419558	hCoV-19/USA/OR_2656/2020|EPI_ISL_419558|2020-02-27
EPI_ISL_413594	hCoV-19/Australia/NSW08/2020|EPI_ISL_413594|2020-02-28
EPI_ISL_427643	hCoV-19/Australia/NSW219/2020|EPI_ISL_427643|2020-02-28
EPI_ISL_413016	hCoV-19/Brazil/SPBR-02/2020|EPI_ISL_413016|2020-02-28
EPI_ISL_416143	hCoV-19/Denmark/SSI-02/2020|EPI_ISL_416143|2020-02-28
EPI_ISL_413570	hCoV-19/Netherlands/Diemen_1363454/2020|EPI_ISL_413570|2020-02-28
EPI_ISL_415700	hCoV-19/Switzerland/GE1402/2020|EPI_ISL_415700|2020-02-28
EPI_ISL_435581	hCoV-19/USA/CA-SCCPHD-UC102/2020|EPI_ISL_435581|2020-02-28
EPI_ISL_415140	hCoV-19/England/20100121006/2020|EPI_ISL_415140|2020-02-29
EPI_ISL_455336	hCoV-19/Spain/LaRioja201277/2020|EPI_ISL_455336|2020-02-29
EPI_ISL_415456	hCoV-19/Switzerland/BE6651/2020|EPI_ISL_415456|2020-02-29
EPI_ISL_419557	hCoV-19/USA/GA_2742/2020|EPI_ISL_419557|2020-02-29
EPI_ISL_414476	hCoV-19/USA/NY1-PV08001/2020|EPI_ISL_414476|2020-02-29
EPI_ISL_416144	hCoV-19/Denmark/SSI-03/2020|EPI_ISL_416144|2020-03-01
EPI_ISL_415139	hCoV-19/England/20100077906/2020|EPI_ISL_415139|2020-03-01
EPI_ISL_420795	hCoV-19/USA/RI_0556/2020|EPI_ISL_420795|2020-03-01
EPI_ISL_418986	hCoV-19/Belgium/RS-030257/2020|EPI_ISL_418986|2020-03-02
EPI_ISL_417427	hCoV-19/Belgium/VI-03027/2020|EPI_ISL_417427|2020-03-02
EPI_ISL_459958	hCoV-19/England/20104003104/2020|EPI_ISL_459958|2020-03-02
EPI_ISL_414521	hCoV-19/Germany/BavPat3/2020|EPI_ISL_414521|2020-03-02
EPI_ISL_459909	hCoV-19/Harbin/HRB-26/2020|EPI_ISL_459909|2020-03-02
EPI_ISL_414428	hCoV-19/Netherlands/NoordBrabant_1/2020|EPI_ISL_414428|2020-03-02
EPI_ISL_413591	hCoV-19/Netherlands/Zeewolde_1365080/2020|EPI_ISL_413591|2020-03-02
EPI_ISL_455327	hCoV-19/Spain/CastillaLaMancha201306/2020|EPI_ISL_455327|2020-03-02
EPI_ISL_415702	hCoV-19/Switzerland/SZ1417/2020|EPI_ISL_415702|2020-03-02
EPI_ISL_420785	hCoV-19/USA/FL_6318/2020|EPI_ISL_420785|2020-03-02
EPI_ISL_454985	hCoV-19/Wuhan/HB-WHCM-098/2020|EPI_ISL_454985|2020-03-02
EPI_ISL_417430	hCoV-19/Belgium/RT-03035/2020|EPI_ISL_417430|2020-03-03
EPI_ISL_415153	hCoV-19/Belgium/VLM-03011/2020|EPI_ISL_415153|2020-03-03
EPI_ISL_417227	hCoV-19/England/20104007503/2020|EPI_ISL_417227|2020-03-03
EPI_ISL_440249	hCoV-19/England/BRIS-1217F4/2020|EPI_ISL_440249|2020-03-03
EPI_ISL_414501	hCoV-19/England/Sheff02/2020|EPI_ISL_414501|2020-03-03
EPI_ISL_413602	hCoV-19/Finland/FIN03032020A/2020|EPI_ISL_413602|2020-03-03
EPI_ISL_413604	hCoV-19/Finland/FIN03032020C/2020|EPI_ISL_413604|2020-03-03
EPI_ISL_414630	hCoV-19/France/HF1871/2020|EPI_ISL_414630|2020-03-03
EPI_ISL_417767	hCoV-19/Iceland/28/2020|EPI_ISL_417767|2020-03-03
EPI_ISL_420543	hCoV-19/India/763/2020|EPI_ISL_420543|2020-03-03
EPI_ISL_420545	hCoV-19/India/770/2020|EPI_ISL_420545|2020-03-03
EPI_ISL_420551	hCoV-19/India/777/2020|EPI_ISL_420551|2020-03-03
EPI_ISL_420555	hCoV-19/India/c32/2020|EPI_ISL_420555|2020-03-03
EPI_ISL_413587	hCoV-19/Netherlands/Tilburg_1364286/2020|EPI_ISL_413587|2020-03-03
EPI_ISL_418209	hCoV-19/Senegal/026/2020|EPI_ISL_418209|2020-03-03
EPI_ISL_454449	hCoV-19/Sweden/20-08072/2020|EPI_ISL_454449|2020-03-03
EPI_ISL_454873	hCoV-19/Sweden/20-50090/2020|EPI_ISL_454873|2020-03-03
EPI_ISL_454878	hCoV-19/Sweden/20-50099/2020|EPI_ISL_454878|2020-03-03
EPI_ISL_455853	hCoV-19/Sweden/20-50100/2020|EPI_ISL_455853|2020-03-03
EPI_ISL_434697	hCoV-19/Thailand/NIH-1889/2020|EPI_ISL_434697|2020-03-03
EPI_ISL_454913	hCoV-19/Wuhan/HB-WH1-136/2020|EPI_ISL_454913|2020-03-03
EPI_ISL_417424	hCoV-19/Belgium/KA-03042/2020|EPI_ISL_417424|2020-03-04
EPI_ISL_420443	hCoV-19/Belgium/RA-030445/2020|EPI_ISL_420443|2020-03-04
EPI_ISL_414646	hCoV-19/Finland/FIN-266/2020|EPI_ISL_414646|2020-03-04
EPI_ISL_420136	hCoV-19/Norway/1694/2020|EPI_ISL_420136|2020-03-04
EPI_ISL_417989	hCoV-19/Portugal/PT0005/2020|EPI_ISL_417989|2020-03-04
EPI_ISL_415637	hCoV-19/Scotland/EDB011/2020|EPI_ISL_415637|2020-03-04
EPI_ISL_417010	hCoV-19/Spain/Madrid201442/2020|EPI_ISL_417010|2020-03-04
EPI_ISL_455352	hCoV-19/Spain/PaisVasco201491/2020|EPI_ISL_455352|2020-03-04
EPI_ISL_455353	hCoV-19/Spain/PaisVasco201492/2020|EPI_ISL_455353|2020-03-04
EPI_ISL_429137	hCoV-19/Sweden/20-50076/2020|EPI_ISL_429137|2020-03-04
EPI_ISL_454874	hCoV-19/Sweden/20-50091/2020|EPI_ISL_454874|2020-03-04
EPI_ISL_454875	hCoV-19/Sweden/20-50093/2020|EPI_ISL_454875|2020-03-04
EPI_ISL_455857	hCoV-19/Sweden/20-50141/2020|EPI_ISL_455857|2020-03-04
EPI_ISL_454884	hCoV-19/Sweden/20-50144/2020|EPI_ISL_454884|2020-03-04
EPI_ISL_454885	hCoV-19/Sweden/20-50147/2020|EPI_ISL_454885|2020-03-04
EPI_ISL_424858	hCoV-19/USA/GA_1621/2020|EPI_ISL_424858|2020-03-04
EPI_ISL_430200	hCoV-19/USA/WA-S162/2020|EPI_ISL_430200|2020-03-04
EPI_ISL_437929	hCoV-19/Austria/CeMM0041/2020|EPI_ISL_437929|2020-03-05
EPI_ISL_420329	hCoV-19/Belgium/GE-030573/2020|EPI_ISL_420329|2020-03-05
EPI_ISL_420353	hCoV-19/Belgium/LD-030597/2020|EPI_ISL_420353|2020-03-05
EPI_ISL_451934	hCoV-19/Croatia/ZG-297-20/2020|EPI_ISL_451934|2020-03-05
EPI_ISL_414641	hCoV-19/Finland/FIN-313/2020|EPI_ISL_414641|2020-03-05
EPI_ISL_420139	hCoV-19/Norway/1811/2020|EPI_ISL_420139|2020-03-05
EPI_ISL_425810	hCoV-19/Scotland/CVR80/2020|EPI_ISL_425810|2020-03-05
EPI_ISL_454454	hCoV-19/Sweden/20-08079/2020|EPI_ISL_454454|2020-03-05
EPI_ISL_454455	hCoV-19/Sweden/20-08081/2020|EPI_ISL_454455|2020-03-05
EPI_ISL_454462	hCoV-19/Sweden/20-08090/2020|EPI_ISL_454462|2020-03-05
EPI_ISL_424902	hCoV-19/USA/SC_3520/2020|EPI_ISL_424902|2020-03-05
EPI_ISL_424905	hCoV-19/USA/SC_3572/2020|EPI_ISL_424905|2020-03-05
EPI_ISL_414594	hCoV-19/USA/WA-UW25/2020|EPI_ISL_414594|2020-03-05
EPI_ISL_452353	hCoV-19/Beijing/DT-travelIT02/2020|EPI_ISL_452353|2020-03-06
EPI_ISL_420347	hCoV-19/Belgium/DA-030691/2020|EPI_ISL_420347|2020-03-06
EPI_ISL_420342	hCoV-19/Belgium/ECC-030686/2020|EPI_ISL_420342|2020-03-06
EPI_ISL_420351	hCoV-19/Belgium/VMC-030695/2020|EPI_ISL_420351|2020-03-06
EPI_ISL_418981	hCoV-19/Belgium/VRAR-030643/2020|EPI_ISL_418981|2020-03-06
EPI_ISL_417289	hCoV-19/England/20109094006/2020|EPI_ISL_417289|2020-03-06
EPI_ISL_416509	hCoV-19/France/B2344/2020|EPI_ISL_416509|2020-03-06
EPI_ISL_417852	hCoV-19/Iceland/56/2020|EPI_ISL_417852|2020-03-06
EPI_ISL_417877	hCoV-19/Slovakia/SK-BMC1/2020|EPI_ISL_417877|2020-03-06
EPI_ISL_417879	hCoV-19/Slovakia/SK-BMC5/2020|EPI_ISL_417879|2020-03-06
EPI_ISL_420294	hCoV-19/Slovenia/4584/2020|EPI_ISL_420294|2020-03-06
EPI_ISL_454467	hCoV-19/Sweden/20-08095/2020|EPI_ISL_454467|2020-03-06
EPI_ISL_454468	hCoV-19/Sweden/20-08096/2020|EPI_ISL_454468|2020-03-06
EPI_ISL_454471	hCoV-19/Sweden/20-08100/2020|EPI_ISL_454471|2020-03-06
EPI_ISL_429143	hCoV-19/Sweden/20-50132/2020|EPI_ISL_429143|2020-03-06
EPI_ISL_429340	hCoV-19/Denmark/ALAB-SSI108/2020|EPI_ISL_429340|2020-03-07
EPI_ISL_414643	hCoV-19/Finland/FIN-508/2020|EPI_ISL_414643|2020-03-07
EPI_ISL_414551	hCoV-19/Netherlands/Utrecht_47/2020|EPI_ISL_414551|2020-03-07
EPI_ISL_452747	hCoV-19/Spain/COV000728/2020|EPI_ISL_452747|2020-03-07
EPI_ISL_419235	hCoV-19/Spain/Madrid201706/2020|EPI_ISL_419235|2020-03-07
EPI_ISL_419237	hCoV-19/Spain/Madrid201738/2020|EPI_ISL_419237|2020-03-07
EPI_ISL_454494	hCoV-19/Sweden/20-08045/2020|EPI_ISL_454494|2020-03-07
EPI_ISL_455882	hCoV-19/Sweden/20-50241/2020|EPI_ISL_455882|2020-03-07
EPI_ISL_454896	hCoV-19/Sweden/20-50260/2020|EPI_ISL_454896|2020-03-07
EPI_ISL_424899	hCoV-19/USA/IA_6391/2020|EPI_ISL_424899|2020-03-07
EPI_ISL_460384	hCoV-19/USA/MA-MGH-00422/2020|EPI_ISL_460384|2020-03-07
EPI_ISL_460442	hCoV-19/USA/MA-MGH-00432/2020|EPI_ISL_460442|2020-03-07
EPI_ISL_460158	hCoV-19/USA/MA-MGH-00433/2020|EPI_ISL_460158|2020-03-07
EPI_ISL_418242	hCoV-19/Algeria/G0640_2265/2020|EPI_ISL_418242|2020-03-08
EPI_ISL_418355	hCoV-19/Canada/ON_PHLU8150/2020|EPI_ISL_418355|2020-03-08
EPI_ISL_415661	hCoV-19/Chile/Santiago_op4d1/2020|EPI_ISL_415661|2020-03-08
EPI_ISL_417307	hCoV-19/England/20110023706/2020|EPI_ISL_417307|2020-03-08
EPI_ISL_440517	hCoV-19/England/CAMB-84972/2020|EPI_ISL_440517|2020-03-08
EPI_ISL_437896	hCoV-19/Greece/237_31890/2020|EPI_ISL_437896|2020-03-08
EPI_ISL_418581	hCoV-19/Ireland/Dublin-22428/2020|EPI_ISL_418581|2020-03-08
EPI_ISL_422805	hCoV-19/Netherlands/NA_44/2020|EPI_ISL_422805|2020-03-08
EPI_ISL_454437	hCoV-19/Sweden/20-08042/2020|EPI_ISL_454437|2020-03-08
EPI_ISL_454495	hCoV-19/Sweden/20-08047/2020|EPI_ISL_454495|2020-03-08
EPI_ISL_454485	hCoV-19/Sweden/20-08114/2020|EPI_ISL_454485|2020-03-08
EPI_ISL_424865	hCoV-19/USA/IA_6394/2020|EPI_ISL_424865|2020-03-08
EPI_ISL_424896	hCoV-19/USA/IA_6395/2020|EPI_ISL_424896|2020-03-08
EPI_ISL_436072	hCoV-19/USA/NY-SURV0592/2020|EPI_ISL_436072|2020-03-08
EPI_ISL_424894	hCoV-19/USA/VA_6389/2020|EPI_ISL_424894|2020-03-08
EPI_ISL_445249	hCoV-19/Chile/Santiago_6/2020|EPI_ISL_445249|2020-03-09
EPI_ISL_445250	hCoV-19/Chile/Santiago_7/2020|EPI_ISL_445250|2020-03-09
EPI_ISL_445252	hCoV-19/Chile/Santiago_9/2020|EPI_ISL_445252|2020-03-09
EPI_ISL_429382	hCoV-19/Denmark/ALAB-SSI168/2020|EPI_ISL_429382|2020-03-09
EPI_ISL_429400	hCoV-19/Denmark/ALAB-SSI202/2020|EPI_ISL_429400|2020-03-09
EPI_ISL_440533	hCoV-19/England/CAMB-84A42/2020|EPI_ISL_440533|2020-03-09
EPI_ISL_416738	hCoV-19/England/SHEF-BFD36/2020|EPI_ISL_416738|2020-03-09
EPI_ISL_454416	hCoV-19/Netherlands/Leiden-0002/2020|EPI_ISL_454416|2020-03-09
EPI_ISL_415497	hCoV-19/Netherlands/NA_8/2020|EPI_ISL_415497|2020-03-09
EPI_ISL_415504	hCoV-19/Netherlands/NoordBrabant_47/2020|EPI_ISL_415504|2020-03-09
EPI_ISL_422881	hCoV-19/Netherlands/NoordBrabant_87/2020|EPI_ISL_422881|2020-03-09
EPI_ISL_454000	hCoV-19/Portugal/PT0285/2020|EPI_ISL_454000|2020-03-09
EPI_ISL_425811	hCoV-19/Scotland/CVR83/2020|EPI_ISL_425811|2020-03-09
EPI_ISL_452729	hCoV-19/Spain/COV000769/2020|EPI_ISL_452729|2020-03-09
EPI_ISL_417952	hCoV-19/Spain/Madrid_H2_16/2020|EPI_ISL_417952|2020-03-09
EPI_ISL_454492	hCoV-19/Sweden/20-08122/2020|EPI_ISL_454492|2020-03-09
EPI_ISL_454440	hCoV-19/Sweden/20-08124/2020|EPI_ISL_454440|2020-03-09
EPI_ISL_452129	hCoV-19/USA/CO-CDC-5780/2020|EPI_ISL_452129|2020-03-09
EPI_ISL_452110	hCoV-19/USA/FL-CDC-6318/2020|EPI_ISL_452110|2020-03-09
EPI_ISL_454690	hCoV-19/USA/GA-EHC-083E/2020|EPI_ISL_454690|2020-03-09
EPI_ISL_454426	hCoV-19/USA/MDH-6612/2020|EPI_ISL_454426|2020-03-09
EPI_ISL_427658	hCoV-19/Australia/NSW46/2020|EPI_ISL_427658|2020-03-10
EPI_ISL_419748	hCoV-19/Australia/VIC29/2020|EPI_ISL_419748|2020-03-10
EPI_ISL_418369	hCoV-19/Canada/ON_PHL8539/2020|EPI_ISL_418369|2020-03-10
EPI_ISL_429262	hCoV-19/Denmark/ALAB-HH01/2020|EPI_ISL_429262|2020-03-10
EPI_ISL_417314	hCoV-19/England/20112112106/2020|EPI_ISL_417314|2020-03-10
EPI_ISL_440519	hCoV-19/England/CAMB-84A9D/2020|EPI_ISL_440519|2020-03-10
EPI_ISL_415643	hCoV-19/Georgia/Tb-468/2020|EPI_ISL_415643|2020-03-10
EPI_ISL_417738	hCoV-19/Iceland/89/2020|EPI_ISL_417738|2020-03-10
EPI_ISL_461109	hCoV-19/Netherlands/NA_674/2020|EPI_ISL_461109|2020-03-10
EPI_ISL_420141	hCoV-19/Norway/1867/2020|EPI_ISL_420141|2020-03-10
EPI_ISL_420313	hCoV-19/Norway/1953/2020|EPI_ISL_420313|2020-03-10
EPI_ISL_454004	hCoV-19/Portugal/PT0288/2020|EPI_ISL_454004|2020-03-10
EPI_ISL_452451	hCoV-19/Spain/COV001923/2020|EPI_ISL_452451|2020-03-10
EPI_ISL_454900	hCoV-19/Sweden/20-50292/2020|EPI_ISL_454900|2020-03-10
EPI_ISL_452114	hCoV-19/USA/KS-CDC-4589/2020|EPI_ISL_452114|2020-03-10
EPI_ISL_430136	hCoV-19/USA/WA-S282/2020|EPI_ISL_430136|2020-03-10
EPI_ISL_435311	hCoV-19/Vietnam/VNHN_0418/2020|EPI_ISL_435311|2020-03-10
EPI_ISL_417397	hCoV-19/Australia/NSW39/2020|EPI_ISL_417397|2020-03-11
EPI_ISL_438028	hCoV-19/Austria/CeMM0186/2020|EPI_ISL_438028|2020-03-11
EPI_ISL_427301	hCoV-19/Brazil/RJ-477i/2020|EPI_ISL_427301|2020-03-11
EPI_ISL_418370	hCoV-19/Canada/ON_PHL0654/2020|EPI_ISL_418370|2020-03-11
EPI_ISL_445261	hCoV-19/Chile/Santiago_18/2020|EPI_ISL_445261|2020-03-11
EPI_ISL_445262	hCoV-19/Chile/Santiago_19/2020|EPI_ISL_445262|2020-03-11
EPI_ISL_429288	hCoV-19/Denmark/ALAB-HH30/2020|EPI_ISL_429288|2020-03-11
EPI_ISL_429455	hCoV-19/Denmark/ALAB-SSI324/2020|EPI_ISL_429455|2020-03-11
EPI_ISL_421500	hCoV-19/France/HF2306/2020|EPI_ISL_421500|2020-03-11
EPI_ISL_428357	hCoV-19/France/IDF2253/2020|EPI_ISL_428357|2020-03-11
EPI_ISL_434473	hCoV-19/Greece/136/2020|EPI_ISL_434473|2020-03-11
EPI_ISL_434474	hCoV-19/Greece/137/2020|EPI_ISL_434474|2020-03-11
EPI_ISL_447644	hCoV-19/Greece/227_35969/2020|EPI_ISL_447644|2020-03-11
EPI_ISL_422643	hCoV-19/Netherlands/Gelderland_7/2020|EPI_ISL_422643|2020-03-11
EPI_ISL_422676	hCoV-19/Netherlands/NA_132/2020|EPI_ISL_422676|2020-03-11
EPI_ISL_422677	hCoV-19/Netherlands/NA_133/2020|EPI_ISL_422677|2020-03-11
EPI_ISL_415515	hCoV-19/Netherlands/NoordBrabant_59/2020|EPI_ISL_415515|2020-03-11
EPI_ISL_454758	hCoV-19/Netherlands/Utrecht_10009/2020|EPI_ISL_454758|2020-03-11
EPI_ISL_454786	hCoV-19/Netherlands/Utrecht_10037/2020|EPI_ISL_454786|2020-03-11
EPI_ISL_417211	hCoV-19/NewZealand/CoV001/2020|EPI_ISL_417211|2020-03-11
EPI_ISL_450352	hCoV-19/Norway/Trondheim-E10/2020|EPI_ISL_450352|2020-03-11
EPI_ISL_428865	hCoV-19/Russia/Lipetsk-62704/2020|EPI_ISL_428865|2020-03-11
EPI_ISL_428861	hCoV-19/Russia/Moscow-62501/2020|EPI_ISL_428861|2020-03-11
EPI_ISL_428860	hCoV-19/Russia/Moscow-62505/2020|EPI_ISL_428860|2020-03-11
EPI_ISL_452697	hCoV-19/Spain/COV000855/2020|EPI_ISL_452697|2020-03-11
EPI_ISL_455333	hCoV-19/Spain/Galicia202230/2020|EPI_ISL_455333|2020-03-11
EPI_ISL_455334	hCoV-19/Spain/Galicia202282/2020|EPI_ISL_455334|2020-03-11
EPI_ISL_455335	hCoV-19/Spain/Galicia202297/2020|EPI_ISL_455335|2020-03-11
EPI_ISL_455344	hCoV-19/Spain/Melilla202020/2020|EPI_ISL_455344|2020-03-11
EPI_ISL_417196	hCoV-19/USA/MN29-MDH29/2020|EPI_ISL_417196|2020-03-11
EPI_ISL_421351	hCoV-19/USA/NY-PV08122/2020|EPI_ISL_421351|2020-03-11
EPI_ISL_450092	hCoV-19/USA/NY-PV09412/2020|EPI_ISL_450092|2020-03-11
EPI_ISL_418965	hCoV-19/USA/UT-023/2020|EPI_ISL_418965|2020-03-11
EPI_ISL_416655	hCoV-19/USA/WA-UW117/2020|EPI_ISL_416655|2020-03-11
EPI_ISL_416669	hCoV-19/USA/WA-UW131/2020|EPI_ISL_416669|2020-03-11
EPI_ISL_416679	hCoV-19/USA/WA-UW141/2020|EPI_ISL_416679|2020-03-11
EPI_ISL_416680	hCoV-19/USA/WA-UW142/2020|EPI_ISL_416680|2020-03-11
EPI_ISL_437921	hCoV-19/Austria/CeMM0032/2020|EPI_ISL_437921|2020-03-12
EPI_ISL_437940	hCoV-19/Austria/CeMM0068/2020|EPI_ISL_437940|2020-03-12
EPI_ISL_417785	hCoV-19/Iceland/126/2020|EPI_ISL_417785|2020-03-12
EPI_ISL_454525	hCoV-19/India/NIV-1738/2020|EPI_ISL_454525|2020-03-12
EPI_ISL_415485	hCoV-19/Netherlands/NA_28/2020|EPI_ISL_415485|2020-03-12
EPI_ISL_422877	hCoV-19/Netherlands/NoordBrabant_82/2020|EPI_ISL_422877|2020-03-12
EPI_ISL_415525	hCoV-19/Netherlands/NoordHolland_3/2020|EPI_ISL_415525|2020-03-12
EPI_ISL_454787	hCoV-19/Netherlands/Utrecht_10038/2020|EPI_ISL_454787|2020-03-12
EPI_ISL_454009	hCoV-19/Portugal/PT0293/2020|EPI_ISL_454009|2020-03-12
EPI_ISL_425749	hCoV-19/Scotland/CVR23/2020|EPI_ISL_425749|2020-03-12
EPI_ISL_425788	hCoV-19/Scotland/CVR58/2020|EPI_ISL_425788|2020-03-12
EPI_ISL_425814	hCoV-19/Scotland/CVR90/2020|EPI_ISL_425814|2020-03-12
EPI_ISL_420111	hCoV-19/Singapore/34/2020|EPI_ISL_420111|2020-03-12
EPI_ISL_428697	hCoV-19/Spain/Madrid_H12_34/2020|EPI_ISL_428697|2020-03-12
EPI_ISL_436210	hCoV-19/Spain/Valencia115/2020|EPI_ISL_436210|2020-03-12
EPI_ISL_429124	hCoV-19/Sweden/20-08170/2020|EPI_ISL_429124|2020-03-12
EPI_ISL_429160	hCoV-19/Sweden/20-50312/2020|EPI_ISL_429160|2020-03-12
EPI_ISL_455918	hCoV-19/Thailand/Bangkok-CONI-0116/2020|EPI_ISL_455918|2020-03-12
EPI_ISL_437610	hCoV-19/Thailand/SI204512-NT/2020|EPI_ISL_437610|2020-03-12
EPI_ISL_417472	hCoV-19/USA/MN35-MDH35/2020|EPI_ISL_417472|2020-03-12
EPI_ISL_416667	hCoV-19/USA/WA-UW129/2020|EPI_ISL_416667|2020-03-12
EPI_ISL_416671	hCoV-19/USA/WA-UW133/2020|EPI_ISL_416671|2020-03-12
EPI_ISL_436564	hCoV-19/USA/WI-UW-270/2020|EPI_ISL_436564|2020-03-12
EPI_ISL_418093	hCoV-19/Wales/PHWC-23B60/2020|EPI_ISL_418093|2020-03-12
EPI_ISL_437990	hCoV-19/Austria/CeMM0137/2020|EPI_ISL_437990|2020-03-13
EPI_ISL_418726	hCoV-19/England/20124094902/2020|EPI_ISL_418726|2020-03-13
EPI_ISL_440413	hCoV-19/England/CAMB-74F73/2020|EPI_ISL_440413|2020-03-13
EPI_ISL_418391	hCoV-19/Finland/13M57/2020|EPI_ISL_418391|2020-03-13
EPI_ISL_447637	hCoV-19/Greece/205_33490/2020|EPI_ISL_447637|2020-03-13
EPI_ISL_419310	hCoV-19/Japan/P5-2/2020|EPI_ISL_419310|2020-03-13
EPI_ISL_455445	hCoV-19/Poland/PL_P32/2020|EPI_ISL_455445|2020-03-13
EPI_ISL_455446	hCoV-19/Poland/PL_P33/2020|EPI_ISL_455446|2020-03-13
EPI_ISL_454330	hCoV-19/Portugal/PT0607/2020|EPI_ISL_454330|2020-03-13
EPI_ISL_425770	hCoV-19/Scotland/CVR42/2020|EPI_ISL_425770|2020-03-13
EPI_ISL_418216	hCoV-19/Senegal/136/2020|EPI_ISL_418216|2020-03-13
EPI_ISL_436217	hCoV-19/Spain/Valencia122/2020|EPI_ISL_436217|2020-03-13
EPI_ISL_451672	hCoV-19/Switzerland/100080/2020|EPI_ISL_451672|2020-03-13
EPI_ISL_451690	hCoV-19/Switzerland/100098/2020|EPI_ISL_451690|2020-03-13
EPI_ISL_436809	hCoV-19/USA/MI-MDHHS-SC20100/2020|EPI_ISL_436809|2020-03-13
EPI_ISL_450100	hCoV-19/USA/NY-PV09421/2020|EPI_ISL_450100|2020-03-13
EPI_ISL_427534	hCoV-19/USA/NY-WCMP4C02N/2020|EPI_ISL_427534|2020-03-13
EPI_ISL_430173	hCoV-19/USA/WA-S136/2020|EPI_ISL_430173|2020-03-13
EPI_ISL_419791	hCoV-19/Australia/VIC79/2020|EPI_ISL_419791|2020-03-14
EPI_ISL_418625	hCoV-19/Belgium/ULG-6688/2020|EPI_ISL_418625|2020-03-14
EPI_ISL_445268	hCoV-19/Chile/Punta_Arenas_1/2020|EPI_ISL_445268|2020-03-14
EPI_ISL_418402	hCoV-19/Finland/14M13/2020|EPI_ISL_418402|2020-03-14
EPI_ISL_418403	hCoV-19/Finland/14M14/2020|EPI_ISL_418403|2020-03-14
EPI_ISL_437902	hCoV-19/Greece/153_33892/2020|EPI_ISL_437902|2020-03-14
EPI_ISL_437879	hCoV-19/Greece/209_33926/2020|EPI_ISL_437879|2020-03-14
EPI_ISL_437880	hCoV-19/Greece/210_33942/2020|EPI_ISL_437880|2020-03-14
EPI_ISL_417658	hCoV-19/Iceland/329/2020|EPI_ISL_417658|2020-03-14
EPI_ISL_455455	hCoV-19/Mexico/CDMX-InDRE_17/2020|EPI_ISL_455455|2020-03-14
EPI_ISL_454020	hCoV-19/Portugal/PT0304/2020|EPI_ISL_454020|2020-03-14
EPI_ISL_454331	hCoV-19/Portugal/PT0608/2020|EPI_ISL_454331|2020-03-14
EPI_ISL_454333	hCoV-19/Portugal/PT0610/2020|EPI_ISL_454333|2020-03-14
EPI_ISL_451692	hCoV-19/Switzerland/100108/2020|EPI_ISL_451692|2020-03-14
EPI_ISL_450235	hCoV-19/USA/CA-UCSF-UC43/2020|EPI_ISL_450235|2020-03-14
EPI_ISL_418043	hCoV-19/USA/CT-UW258/2020|EPI_ISL_418043|2020-03-14
EPI_ISL_447093	hCoV-19/USA/MI-MDHHS-SC20296/2020|EPI_ISL_447093|2020-03-14
EPI_ISL_460061	hCoV-19/USA/MN-MDH-71/2020|EPI_ISL_460061|2020-03-14
EPI_ISL_421352	hCoV-19/USA/NY-PV08123/2020|EPI_ISL_421352|2020-03-14
EPI_ISL_426296	hCoV-19/USA/NY-Wadsworth-16080-01/2020|EPI_ISL_426296|2020-03-14
EPI_ISL_416719	hCoV-19/USA/WA-UW181/2020|EPI_ISL_416719|2020-03-14
EPI_ISL_417381	hCoV-19/USA/WA-UW232/2020|EPI_ISL_417381|2020-03-14
EPI_ISL_428725	hCoV-19/USA/WI-UW-251/2020|EPI_ISL_428725|2020-03-14
EPI_ISL_421548	hCoV-19/USA/WY-WYPHL011/2020|EPI_ISL_421548|2020-03-14
EPI_ISL_418147	hCoV-19/Wales/PHWC-24121/2020|EPI_ISL_418147|2020-03-14
EPI_ISL_454962	hCoV-19/Wuhan/HB-WH4-213/2020|EPI_ISL_454962|2020-03-14
EPI_ISL_452347	hCoV-19/Beijing/DT-travelGR01/2020|EPI_ISL_452347|2020-03-15
EPI_ISL_445276	hCoV-19/Chile/Rancagua_4/2020|EPI_ISL_445276|2020-03-15
EPI_ISL_421505	hCoV-19/France/IDF2548/2020|EPI_ISL_421505|2020-03-15
EPI_ISL_431180	hCoV-19/Fujian/IM3520002T/2020|EPI_ISL_431180|2020-03-15
EPI_ISL_452516	hCoV-19/Spain/COV001385/2020|EPI_ISL_452516|2020-03-15
EPI_ISL_452404	hCoV-19/Spain/COV001982/2020|EPI_ISL_452404|2020-03-15
EPI_ISL_452402	hCoV-19/Spain/COV001988/2020|EPI_ISL_452402|2020-03-15
EPI_ISL_452400	hCoV-19/Spain/COV001993/2020|EPI_ISL_452400|2020-03-15
EPI_ISL_429116	hCoV-19/Sweden/20-08143/2020|EPI_ISL_429116|2020-03-15
EPI_ISL_424703	hCoV-19/Sweden/RV-FOI-1/2020|EPI_ISL_424703|2020-03-15
EPI_ISL_427393	hCoV-19/Taiwan/TSGH-06/2020|EPI_ISL_427393|2020-03-15
EPI_ISL_420304	hCoV-19/USA/AK-PHL003/2020|EPI_ISL_420304|2020-03-15
EPI_ISL_437584	hCoV-19/USA/CA-SR0199/2020|EPI_ISL_437584|2020-03-15
EPI_ISL_450045	hCoV-19/USA/NY-PV09357/2020|EPI_ISL_450045|2020-03-15
EPI_ISL_450048	hCoV-19/USA/NY-PV09360/2020|EPI_ISL_450048|2020-03-15
EPI_ISL_427560	hCoV-19/USA/NY-WCMP10B11P/2020|EPI_ISL_427560|2020-03-15
EPI_ISL_427565	hCoV-19/USA/NY-WCMP10C11P/2020|EPI_ISL_427565|2020-03-15
EPI_ISL_430182	hCoV-19/USA/WA-S145/2020|EPI_ISL_430182|2020-03-15
EPI_ISL_435315	hCoV-19/Vietnam/VNHN_0837/2020|EPI_ISL_435315|2020-03-15
EPI_ISL_416516	hCoV-19/Australia/VIC10/2020|EPI_ISL_416516|2020-03-16
EPI_ISL_419837	hCoV-19/Australia/VIC140/2020|EPI_ISL_419837|2020-03-16
EPI_ISL_419839	hCoV-19/Australia/VIC142/2020|EPI_ISL_419839|2020-03-16
EPI_ISL_419810	hCoV-19/Australia/VIC98/2020|EPI_ISL_419810|2020-03-16
EPI_ISL_419811	hCoV-19/Australia/VIC99/2020|EPI_ISL_419811|2020-03-16
EPI_ISL_419670	hCoV-19/Austria/CeMM0017/2020|EPI_ISL_419670|2020-03-16
EPI_ISL_438050	hCoV-19/Austria/CeMM0216/2020|EPI_ISL_438050|2020-03-16
EPI_ISL_445273	hCoV-19/Chile/Rancagua_1/2020|EPI_ISL_445273|2020-03-16
EPI_ISL_445278	hCoV-19/Chile/Rancagua_6/2020|EPI_ISL_445278|2020-03-16
EPI_ISL_445308	hCoV-19/Chile/Santiago_29/2020|EPI_ISL_445308|2020-03-16
EPI_ISL_445359	hCoV-19/Chile/Santiago_63/2020|EPI_ISL_445359|2020-03-16
EPI_ISL_429324	hCoV-19/Denmark/ALAB-HH83/2020|EPI_ISL_429324|2020-03-16
EPI_ISL_440151	hCoV-19/England/BRIS-121949/2020|EPI_ISL_440151|2020-03-16
EPI_ISL_425358	hCoV-19/England/CAMB-74C21/2020|EPI_ISL_425358|2020-03-16
EPI_ISL_440418	hCoV-19/England/CAMB-74F0A/2020|EPI_ISL_440418|2020-03-16
EPI_ISL_417822	hCoV-19/Iceland/196/2020|EPI_ISL_417822|2020-03-16
EPI_ISL_417763	hCoV-19/Iceland/211/2020|EPI_ISL_417763|2020-03-16
EPI_ISL_417830	hCoV-19/Iceland/212/2020|EPI_ISL_417830|2020-03-16
EPI_ISL_417563	hCoV-19/Iceland/235/2020|EPI_ISL_417563|2020-03-16
EPI_ISL_422847	hCoV-19/Netherlands/NA_87/2020|EPI_ISL_422847|2020-03-16
EPI_ISL_422849	hCoV-19/Netherlands/NA_89/2020|EPI_ISL_422849|2020-03-16
EPI_ISL_454762	hCoV-19/Netherlands/Utrecht_10013/2020|EPI_ISL_454762|2020-03-16
EPI_ISL_428881	hCoV-19/Russia/Moscow-67142/2020|EPI_ISL_428881|2020-03-16
EPI_ISL_425684	hCoV-19/Scotland/CVR140/2020|EPI_ISL_425684|2020-03-16
EPI_ISL_443229	hCoV-19/Singapore/137/2020|EPI_ISL_443229|2020-03-16
EPI_ISL_444977	hCoV-19/Spain/Barcelona_VH1438/2020|EPI_ISL_444977|2020-03-16
EPI_ISL_452514	hCoV-19/Spain/COV001387/2020|EPI_ISL_452514|2020-03-16
EPI_ISL_451697	hCoV-19/Switzerland/100113/2020|EPI_ISL_451697|2020-03-16
EPI_ISL_451737	hCoV-19/Switzerland/100153/2020|EPI_ISL_451737|2020-03-16
EPI_ISL_429210	hCoV-19/Switzerland/GE8147/2020|EPI_ISL_429210|2020-03-16
EPI_ISL_420305	hCoV-19/USA/AK-PHL006/2020|EPI_ISL_420305|2020-03-16
EPI_ISL_444536	hCoV-19/USA/IL-NM026/2020|EPI_ISL_444536|2020-03-16
EPI_ISL_421687	hCoV-19/USA/MN131-MDH131/2020|EPI_ISL_421687|2020-03-16
EPI_ISL_427591	hCoV-19/USA/NY-WCMP11D01N/2020|EPI_ISL_427591|2020-03-16
EPI_ISL_427600	hCoV-19/USA/NY-WCMP12C01P/2020|EPI_ISL_427600|2020-03-16
EPI_ISL_421550	hCoV-19/USA/WY-WYPHL014/2020|EPI_ISL_421550|2020-03-16
EPI_ISL_427717	hCoV-19/Australia/NSW101/2020|EPI_ISL_427717|2020-03-17
EPI_ISL_437970	hCoV-19/Austria/CeMM0112/2020|EPI_ISL_437970|2020-03-17
EPI_ISL_445281	hCoV-19/Chile/Concepcion_1/2020|EPI_ISL_445281|2020-03-17
EPI_ISL_445314	hCoV-19/Chile/Santiago_35/2020|EPI_ISL_445314|2020-03-17
EPI_ISL_459862	hCoV-19/Chile/Santiago-25669/2020|EPI_ISL_459862|2020-03-17
EPI_ISL_429310	hCoV-19/Denmark/ALAB-HH64/2020|EPI_ISL_429310|2020-03-17
EPI_ISL_440429	hCoV-19/England/CAMB-753A3/2020|EPI_ISL_440429|2020-03-17
EPI_ISL_448816	hCoV-19/England/OXON-AF179/2020|EPI_ISL_448816|2020-03-17
EPI_ISL_448825	hCoV-19/England/OXON-AF346/2020|EPI_ISL_448825|2020-03-17
EPI_ISL_418428	hCoV-19/France/ARA10282/2020|EPI_ISL_418428|2020-03-17
EPI_ISL_420046	hCoV-19/France/IDF2848/2020|EPI_ISL_420046|2020-03-17
EPI_ISL_443300	hCoV-19/France/IDF3081/2020|EPI_ISL_443300|2020-03-17
EPI_ISL_428855	hCoV-19/Gambia/GC19-015/2020|EPI_ISL_428855|2020-03-17
EPI_ISL_437889	hCoV-19/Greece/223_34904/2020|EPI_ISL_437889|2020-03-17
EPI_ISL_417572	hCoV-19/Iceland/244/2020|EPI_ISL_417572|2020-03-17
EPI_ISL_417581	hCoV-19/Iceland/253/2020|EPI_ISL_417581|2020-03-17
EPI_ISL_417587	hCoV-19/Iceland/259/2020|EPI_ISL_417587|2020-03-17
EPI_ISL_417598	hCoV-19/Iceland/270/2020|EPI_ISL_417598|2020-03-17
EPI_ISL_417611	hCoV-19/Iceland/283/2020|EPI_ISL_417611|2020-03-17
EPI_ISL_424364	hCoV-19/India/3118/2020|EPI_ISL_424364|2020-03-17
EPI_ISL_424365	hCoV-19/India/3239/2020|EPI_ISL_424365|2020-03-17
EPI_ISL_450325	hCoV-19/India/CCMB_NIV5/2020|EPI_ISL_450325|2020-03-17
EPI_ISL_447407	hCoV-19/Israel/2023922/2020|EPI_ISL_447407|2020-03-17
EPI_ISL_421747	hCoV-19/Luxembourg/LNS3770609/2020|EPI_ISL_421747|2020-03-17
EPI_ISL_421752	hCoV-19/Luxembourg/LNS4569788/2020|EPI_ISL_421752|2020-03-17
EPI_ISL_421744	hCoV-19/Luxembourg/LNS7074589/2020|EPI_ISL_421744|2020-03-17
EPI_ISL_422888	hCoV-19/Netherlands/NoordBrabant_94/2020|EPI_ISL_422888|2020-03-17
EPI_ISL_418026	hCoV-19/Portugal/PT0041/2020|EPI_ISL_418026|2020-03-17
EPI_ISL_454227	hCoV-19/Portugal/PT0503/2020|EPI_ISL_454227|2020-03-17
EPI_ISL_454339	hCoV-19/Portugal/PT0616/2020|EPI_ISL_454339|2020-03-17
EPI_ISL_452388	hCoV-19/Spain/COV002037/2020|EPI_ISL_452388|2020-03-17
EPI_ISL_436197	hCoV-19/Spain/Valencia102/2020|EPI_ISL_436197|2020-03-17
EPI_ISL_436387	hCoV-19/Spain/Valencia292/2020|EPI_ISL_436387|2020-03-17
EPI_ISL_424971	hCoV-19/Taiwan/CGMH-CGU-15/2020|EPI_ISL_424971|2020-03-17
EPI_ISL_426481	hCoV-19/Uruguay/UY-6/2020|EPI_ISL_426481|2020-03-17
EPI_ISL_426506	hCoV-19/USA/AZ-TG268350/2020|EPI_ISL_426506|2020-03-17
EPI_ISL_426527	hCoV-19/USA/AZ-TG269848/2020|EPI_ISL_426527|2020-03-17
EPI_ISL_437111	hCoV-19/USA/MI-MDHHS-SC20024/2020|EPI_ISL_437111|2020-03-17
EPI_ISL_447196	hCoV-19/USA/MI-MDHHS-SC20226/2020|EPI_ISL_447196|2020-03-17
EPI_ISL_444774	hCoV-19/USA/NY-NYUMC657/2020|EPI_ISL_444774|2020-03-17
EPI_ISL_436073	hCoV-19/USA/NY-SURV0710/2020|EPI_ISL_436073|2020-03-17
EPI_ISL_455717	hCoV-19/Vietnam/VNHN_1072/2020|EPI_ISL_455717|2020-03-17
EPI_ISL_418802	hCoV-19/Australia/QLDID924/2020|EPI_ISL_418802|2020-03-18
EPI_ISL_451077	hCoV-19/Australia/SAP032/2020|EPI_ISL_451077|2020-03-18
EPI_ISL_445361	hCoV-19/Chile/Santiago_65/2020|EPI_ISL_445361|2020-03-18
EPI_ISL_454581	hCoV-19/Croatia/1146_Split/2020|EPI_ISL_454581|2020-03-18
EPI_ISL_454583	hCoV-19/Croatia/1560_Split/2020|EPI_ISL_454583|2020-03-18
EPI_ISL_417942	hCoV-19/DRC/80/2020|EPI_ISL_417942|2020-03-18
EPI_ISL_430820	hCoV-19/Egypt/NRC-01/2020|EPI_ISL_430820|2020-03-18
EPI_ISL_418719	hCoV-19/England/20124037102/2020|EPI_ISL_418719|2020-03-18
EPI_ISL_417642	hCoV-19/Iceland/313/2020|EPI_ISL_417642|2020-03-18
EPI_ISL_417643	hCoV-19/Iceland/314/2020|EPI_ISL_417643|2020-03-18
EPI_ISL_417530	hCoV-19/Luxembourg/LNS2128808/2020|EPI_ISL_417530|2020-03-18
EPI_ISL_417533	hCoV-19/Luxembourg/LNS6282845/2020|EPI_ISL_417533|2020-03-18
EPI_ISL_417532	hCoV-19/Luxembourg/LNS8489624/2020|EPI_ISL_417532|2020-03-18
EPI_ISL_422645	hCoV-19/Netherlands/Gelderland_9/2020|EPI_ISL_422645|2020-03-18
EPI_ISL_422901	hCoV-19/Netherlands/ZuidHolland_102/2020|EPI_ISL_422901|2020-03-18
EPI_ISL_457978	hCoV-19/Oman/RESP-20-2857/2020|EPI_ISL_457978|2020-03-18
EPI_ISL_421483	hCoV-19/Portugal/PT0080/2020|EPI_ISL_421483|2020-03-18
EPI_ISL_454054	hCoV-19/Portugal/PT0338/2020|EPI_ISL_454054|2020-03-18
EPI_ISL_454056	hCoV-19/Portugal/PT0340/2020|EPI_ISL_454056|2020-03-18
EPI_ISL_454342	hCoV-19/Portugal/PT0619/2020|EPI_ISL_454342|2020-03-18
EPI_ISL_421275	hCoV-19/Russia/Moscow_PMVL-1/2020|EPI_ISL_421275|2020-03-18
EPI_ISL_436198	hCoV-19/Spain/Valencia103/2020|EPI_ISL_436198|2020-03-18
EPI_ISL_436229	hCoV-19/Spain/Valencia134/2020|EPI_ISL_436229|2020-03-18
EPI_ISL_436231	hCoV-19/Spain/Valencia136/2020|EPI_ISL_436231|2020-03-18
EPI_ISL_436235	hCoV-19/Spain/Valencia140/2020|EPI_ISL_436235|2020-03-18
EPI_ISL_436237	hCoV-19/Spain/Valencia142/2020|EPI_ISL_436237|2020-03-18
EPI_ISL_436242	hCoV-19/Spain/Valencia147/2020|EPI_ISL_436242|2020-03-18
EPI_ISL_420132	hCoV-19/Spain/Valencia51/2020|EPI_ISL_420132|2020-03-18
EPI_ISL_429196	hCoV-19/Switzerland/GE3144/2020|EPI_ISL_429196|2020-03-18
EPI_ISL_428229	hCoV-19/Taiwan/TSGH-12/2020|EPI_ISL_428229|2020-03-18
EPI_ISL_457814	hCoV-19/USA/DC-HP00122/2020|EPI_ISL_457814|2020-03-18
EPI_ISL_421724	hCoV-19/USA/NY-NYUMC112/2020|EPI_ISL_421724|2020-03-18
EPI_ISL_419705	hCoV-19/USA/NY-NYUMC44/2020|EPI_ISL_419705|2020-03-18
EPI_ISL_434777	hCoV-19/USA/TX-HMH068/2020|EPI_ISL_434777|2020-03-18
EPI_ISL_421300	hCoV-19/USA/WI-UW-42/2020|EPI_ISL_421300|2020-03-18
EPI_ISL_454960	hCoV-19/Wuhan/HB-WH4-211/2020|EPI_ISL_454960|2020-03-18
EPI_ISL_455393	hCoV-19/Wuhan/HB-WH5-234/2020|EPI_ISL_455393|2020-03-18
EPI_ISL_455067	hCoV-19/Australia/NSW528/2020|EPI_ISL_455067|2020-03-19
EPI_ISL_419890	hCoV-19/Australia/VIC194/2020|EPI_ISL_419890|2020-03-19
EPI_ISL_419893	hCoV-19/Australia/VIC197/2020|EPI_ISL_419893|2020-03-19
EPI_ISL_419897	hCoV-19/Australia/VIC202/2020|EPI_ISL_419897|2020-03-19
EPI_ISL_438120	hCoV-19/Austria/CeMM0357/2020|EPI_ISL_438120|2020-03-19
EPI_ISL_418638	hCoV-19/Belgium/ULG-8578/2020|EPI_ISL_418638|2020-03-19
EPI_ISL_456143	hCoV-19/Colombia/INS-82307/2020|EPI_ISL_456143|2020-03-19
EPI_ISL_423879	hCoV-19/England/20126006006/2020|EPI_ISL_423879|2020-03-19
EPI_ISL_423939	hCoV-19/England/20128014506/2020|EPI_ISL_423939|2020-03-19
EPI_ISL_420495	hCoV-19/England/20130028203/2020|EPI_ISL_420495|2020-03-19
EPI_ISL_425374	hCoV-19/England/CAMB-74D6A/2020|EPI_ISL_425374|2020-03-19
EPI_ISL_432846	hCoV-19/England/SHEF-C774C/2020|EPI_ISL_432846|2020-03-19
EPI_ISL_443296	hCoV-19/France/IDF5848/2020|EPI_ISL_443296|2020-03-19
EPI_ISL_424388	hCoV-19/Iceland/364/2020|EPI_ISL_424388|2020-03-19
EPI_ISL_424409	hCoV-19/Iceland/385/2020|EPI_ISL_424409|2020-03-19
EPI_ISL_422681	hCoV-19/Netherlands/NA_137/2020|EPI_ISL_422681|2020-03-19
EPI_ISL_421484	hCoV-19/Portugal/PT0081/2020|EPI_ISL_421484|2020-03-19
EPI_ISL_454076	hCoV-19/Portugal/PT0360/2020|EPI_ISL_454076|2020-03-19
EPI_ISL_454085	hCoV-19/Portugal/PT0369/2020|EPI_ISL_454085|2020-03-19
EPI_ISL_454086	hCoV-19/Portugal/PT0370/2020|EPI_ISL_454086|2020-03-19
EPI_ISL_454087	hCoV-19/Portugal/PT0371/2020|EPI_ISL_454087|2020-03-19
EPI_ISL_454158	hCoV-19/Portugal/PT0434/2020|EPI_ISL_454158|2020-03-19
EPI_ISL_454233	hCoV-19/Portugal/PT0509/2020|EPI_ISL_454233|2020-03-19
EPI_ISL_425745	hCoV-19/Scotland/CVR218/2020|EPI_ISL_425745|2020-03-19
EPI_ISL_425866	hCoV-19/Scotland/EDB067/2020|EPI_ISL_425866|2020-03-19
EPI_ISL_436245	hCoV-19/Spain/Valencia150/2020|EPI_ISL_436245|2020-03-19
EPI_ISL_436250	hCoV-19/Spain/Valencia155/2020|EPI_ISL_436250|2020-03-19
EPI_ISL_436258	hCoV-19/Spain/Valencia163/2020|EPI_ISL_436258|2020-03-19
EPI_ISL_436262	hCoV-19/Spain/Valencia167/2020|EPI_ISL_436262|2020-03-19
EPI_ISL_436296	hCoV-19/Spain/Valencia201/2020|EPI_ISL_436296|2020-03-19
EPI_ISL_447615	hCoV-19/Taiwan/NTU18/2020|EPI_ISL_447615|2020-03-19
EPI_ISL_422420	hCoV-19/Taiwan/NTU19/2020|EPI_ISL_422420|2020-03-19
EPI_ISL_422422	hCoV-19/Taiwan/NTU21/2020|EPI_ISL_422422|2020-03-19
EPI_ISL_429257	hCoV-19/Uruguay/UY-10/2020|EPI_ISL_429257|2020-03-19
EPI_ISL_437554	hCoV-19/USA/CA-SR0258/2020|EPI_ISL_437554|2020-03-19
EPI_ISL_420098	hCoV-19/USA/CT-Yale-043/2020|EPI_ISL_420098|2020-03-19
EPI_ISL_444582	hCoV-19/USA/IL-NM093/2020|EPI_ISL_444582|2020-03-19
EPI_ISL_437125	hCoV-19/USA/MI-MDHHS-SC20038/2020|EPI_ISL_437125|2020-03-19
EPI_ISL_422537	hCoV-19/USA/NY-PV09178/2020|EPI_ISL_422537|2020-03-19
EPI_ISL_450081	hCoV-19/USA/NY-PV09400/2020|EPI_ISL_450081|2020-03-19
EPI_ISL_450125	hCoV-19/USA/NY-PV09451/2020|EPI_ISL_450125|2020-03-19
EPI_ISL_426315	hCoV-19/USA/NY-Wadsworth-22874-01/2020|EPI_ISL_426315|2020-03-19
EPI_ISL_436500	hCoV-19/USA/PA-MGSC52-05/2020|EPI_ISL_436500|2020-03-19
EPI_ISL_417974	hCoV-19/USA/UT-032/2020|EPI_ISL_417974|2020-03-19
EPI_ISL_430214	hCoV-19/USA/WA-S176/2020|EPI_ISL_430214|2020-03-19
EPI_ISL_454961	hCoV-19/Wuhan/HB-WH4-212/2020|EPI_ISL_454961|2020-03-19
EPI_ISL_455042	hCoV-19/Australia/NSW502/2020|EPI_ISL_455042|2020-03-20
EPI_ISL_451133	hCoV-19/Australia/SAP122/2020|EPI_ISL_451133|2020-03-20
EPI_ISL_419906	hCoV-19/Australia/VIC211/2020|EPI_ISL_419906|2020-03-20
EPI_ISL_426648	hCoV-19/Australia/VIC339/2020|EPI_ISL_426648|2020-03-20
EPI_ISL_426657	hCoV-19/Australia/VIC348/2020|EPI_ISL_426657|2020-03-20
EPI_ISL_437959	hCoV-19/Austria/CeMM0098/2020|EPI_ISL_437959|2020-03-20
EPI_ISL_427302	hCoV-19/Brazil/RJ-763/2020|EPI_ISL_427302|2020-03-20
EPI_ISL_445293	hCoV-19/Chile/Punta_Arenas_12/2020|EPI_ISL_445293|2020-03-20
EPI_ISL_423971	hCoV-19/England/20129000104/2020|EPI_ISL_423971|2020-03-20
EPI_ISL_424010	hCoV-19/England/20129020304/2020|EPI_ISL_424010|2020-03-20
EPI_ISL_420491	hCoV-19/England/20130023803/2020|EPI_ISL_420491|2020-03-20
EPI_ISL_439968	hCoV-19/England/CAMB-72E2D/2020|EPI_ISL_439968|2020-03-20
EPI_ISL_440362	hCoV-19/England/CAMB-7427A/2020|EPI_ISL_440362|2020-03-20
EPI_ISL_421514	hCoV-19/France/CVL3365/2020|EPI_ISL_421514|2020-03-20
EPI_ISL_420058	hCoV-19/France/IDF3163/2020|EPI_ISL_420058|2020-03-20
EPI_ISL_434469	hCoV-19/Greece/154/2020|EPI_ISL_434469|2020-03-20
EPI_ISL_424479	hCoV-19/Iceland/456/2020|EPI_ISL_424479|2020-03-20
EPI_ISL_424490	hCoV-19/Iceland/467/2020|EPI_ISL_424490|2020-03-20
EPI_ISL_424491	hCoV-19/Iceland/468/2020|EPI_ISL_424491|2020-03-20
EPI_ISL_424506	hCoV-19/Iceland/483/2020|EPI_ISL_424506|2020-03-20
EPI_ISL_422638	hCoV-19/Netherlands/Gelderland_10/2020|EPI_ISL_422638|2020-03-20
EPI_ISL_454789	hCoV-19/Netherlands/NoordBrabant_10040/2020|EPI_ISL_454789|2020-03-20
EPI_ISL_421459	hCoV-19/Portugal/PT0056/2020|EPI_ISL_421459|2020-03-20
EPI_ISL_421461	hCoV-19/Portugal/PT0058/2020|EPI_ISL_421461|2020-03-20
EPI_ISL_453821	hCoV-19/Portugal/PT0105/2020|EPI_ISL_453821|2020-03-20
EPI_ISL_454092	hCoV-19/Portugal/PT0376/2020|EPI_ISL_454092|2020-03-20
EPI_ISL_454094	hCoV-19/Portugal/PT0378/2020|EPI_ISL_454094|2020-03-20
EPI_ISL_454097	hCoV-19/Portugal/PT0381/2020|EPI_ISL_454097|2020-03-20
EPI_ISL_454103	hCoV-19/Portugal/PT0387/2020|EPI_ISL_454103|2020-03-20
EPI_ISL_451963	hCoV-19/Russia/SCPM-O-01/2020|EPI_ISL_451963|2020-03-20
EPI_ISL_451965	hCoV-19/Russia/SCPM-O-03/2020|EPI_ISL_451965|2020-03-20
EPI_ISL_444979	hCoV-19/Spain/Barcelona_VH4488/2020|EPI_ISL_444979|2020-03-20
EPI_ISL_436265	hCoV-19/Spain/Valencia170/2020|EPI_ISL_436265|2020-03-20
EPI_ISL_434650	hCoV-19/Sweden/20-06071/2020|EPI_ISL_434650|2020-03-20
EPI_ISL_454463	hCoV-19/Sweden/20-08091/2020|EPI_ISL_454463|2020-03-20
EPI_ISL_426522	hCoV-19/USA/AZ-TG269290/2020|EPI_ISL_426522|2020-03-20
EPI_ISL_450477	hCoV-19/USA/CA-CZB-1228/2020|EPI_ISL_450477|2020-03-20
EPI_ISL_427276	hCoV-19/USA/MN-MDH-120/2020|EPI_ISL_427276|2020-03-20
EPI_ISL_450770	hCoV-19/USA/MN-MDH-305/2020|EPI_ISL_450770|2020-03-20
EPI_ISL_451424	hCoV-19/USA/NY-NYUMC709/2020|EPI_ISL_451424|2020-03-20
EPI_ISL_422547	hCoV-19/USA/NY-PV09190/2020|EPI_ISL_422547|2020-03-20
EPI_ISL_450150	hCoV-19/USA/NY-PV09478/2020|EPI_ISL_450150|2020-03-20
EPI_ISL_450153	hCoV-19/USA/NY-PV09481/2020|EPI_ISL_450153|2020-03-20
EPI_ISL_450158	hCoV-19/USA/NY-PV09486/2020|EPI_ISL_450158|2020-03-20
EPI_ISL_417977	hCoV-19/USA/UT-034/2020|EPI_ISL_417977|2020-03-20
EPI_ISL_430229	hCoV-19/USA/WA-S191/2020|EPI_ISL_430229|2020-03-20
EPI_ISL_430253	hCoV-19/USA/WA-S215/2020|EPI_ISL_430253|2020-03-20
EPI_ISL_424187	hCoV-19/USA/WA-UW-1646/2020|EPI_ISL_424187|2020-03-20
EPI_ISL_424192	hCoV-19/USA/WA-UW-1688/2020|EPI_ISL_424192|2020-03-20
EPI_ISL_424204	hCoV-19/USA/WA-UW-1698/2020|EPI_ISL_424204|2020-03-20
EPI_ISL_424210	hCoV-19/USA/WA-UW-1718/2020|EPI_ISL_424210|2020-03-20
EPI_ISL_420929	hCoV-19/Wales/PHWC-25005/2020|EPI_ISL_420929|2020-03-20
EPI_ISL_427746	hCoV-19/Australia/NSW197/2020|EPI_ISL_427746|2020-03-21
EPI_ISL_427745	hCoV-19/Australia/NSW205/2020|EPI_ISL_427745|2020-03-21
EPI_ISL_427699	hCoV-19/Australia/NSW211/2020|EPI_ISL_427699|2020-03-21
EPI_ISL_419940	hCoV-19/Australia/VIC245/2020|EPI_ISL_419940|2020-03-21
EPI_ISL_419949	hCoV-19/Australia/VIC254/2020|EPI_ISL_419949|2020-03-21
EPI_ISL_438077	hCoV-19/Austria/CeMM0247/2020|EPI_ISL_438077|2020-03-21
EPI_ISL_423639	hCoV-19/England/20130061404/2020|EPI_ISL_423639|2020-03-21
EPI_ISL_440208	hCoV-19/England/CAMB-73071/2020|EPI_ISL_440208|2020-03-21
EPI_ISL_440244	hCoV-19/England/CAMB-732E4/2020|EPI_ISL_440244|2020-03-21
EPI_ISL_425521	hCoV-19/England/NOTT-10E2A1/2020|EPI_ISL_425521|2020-03-21
EPI_ISL_437259	hCoV-19/Germany/BAV-MVP0060/2020|EPI_ISL_437259|2020-03-21
EPI_ISL_424521	hCoV-19/Iceland/499/2020|EPI_ISL_424521|2020-03-21
EPI_ISL_430468	hCoV-19/India/S2/2020|EPI_ISL_430468|2020-03-21
EPI_ISL_430464	hCoV-19/India/S3/2020|EPI_ISL_430464|2020-03-21
EPI_ISL_455212	hCoV-19/Netherlands/NA_410/2020|EPI_ISL_455212|2020-03-21
EPI_ISL_461149	hCoV-19/Netherlands/NoordBrabant_114/2020|EPI_ISL_461149|2020-03-21
EPI_ISL_421468	hCoV-19/Portugal/PT0065/2020|EPI_ISL_421468|2020-03-21
EPI_ISL_421469	hCoV-19/Portugal/PT0066/2020|EPI_ISL_421469|2020-03-21
EPI_ISL_421472	hCoV-19/Portugal/PT0069/2020|EPI_ISL_421472|2020-03-21
EPI_ISL_453822	hCoV-19/Portugal/PT0106/2020|EPI_ISL_453822|2020-03-21
EPI_ISL_453824	hCoV-19/Portugal/PT0108/2020|EPI_ISL_453824|2020-03-21
EPI_ISL_454241	hCoV-19/Portugal/PT0517/2020|EPI_ISL_454241|2020-03-21
EPI_ISL_454242	hCoV-19/Portugal/PT0518/2020|EPI_ISL_454242|2020-03-21
EPI_ISL_433284	hCoV-19/Scotland/CVR338/2020|EPI_ISL_433284|2020-03-21
EPI_ISL_459720	hCoV-19/Scotland/GCVR-17037A/2020|EPI_ISL_459720|2020-03-21
EPI_ISL_452485	hCoV-19/Spain/COV001416/2020|EPI_ISL_452485|2020-03-21
EPI_ISL_436366	hCoV-19/Spain/Valencia271/2020|EPI_ISL_436366|2020-03-21
EPI_ISL_429990	hCoV-19/USA/CA-SR007/2020|EPI_ISL_429990|2020-03-21
EPI_ISL_426057	hCoV-19/USA/ID-UW-2127/2020|EPI_ISL_426057|2020-03-21
EPI_ISL_447216	hCoV-19/USA/MI-MDHHS-SC20246/2020|EPI_ISL_447216|2020-03-21
EPI_ISL_422527	hCoV-19/USA/NY-PV09163/2020|EPI_ISL_422527|2020-03-21
EPI_ISL_422554	hCoV-19/USA/NY-PV09199/2020|EPI_ISL_422554|2020-03-21
EPI_ISL_422556	hCoV-19/USA/NY-PV09301/2020|EPI_ISL_422556|2020-03-21
EPI_ISL_434840	hCoV-19/USA/TX-HMH0141/2020|EPI_ISL_434840|2020-03-21
EPI_ISL_427689	hCoV-19/Australia/NSW128/2020|EPI_ISL_427689|2020-03-22
EPI_ISL_427767	hCoV-19/Australia/NSW195/2020|EPI_ISL_427767|2020-03-22
EPI_ISL_427747	hCoV-19/Australia/NSW199/2020|EPI_ISL_427747|2020-03-22
EPI_ISL_427762	hCoV-19/Australia/NSW202/2020|EPI_ISL_427762|2020-03-22
EPI_ISL_419827	hCoV-19/Australia/VIC134/2020|EPI_ISL_419827|2020-03-22
EPI_ISL_419966	hCoV-19/Australia/VIC273/2020|EPI_ISL_419966|2020-03-22
EPI_ISL_426677	hCoV-19/Australia/VIC369/2020|EPI_ISL_426677|2020-03-22
EPI_ISL_426679	hCoV-19/Australia/VIC372/2020|EPI_ISL_426679|2020-03-22
EPI_ISL_426685	hCoV-19/Australia/VIC378/2020|EPI_ISL_426685|2020-03-22
EPI_ISL_452341	hCoV-19/Beijing/DT-travelMX01/2020|EPI_ISL_452341|2020-03-22
EPI_ISL_427298	hCoV-19/Brazil/DF-891/2020|EPI_ISL_427298|2020-03-22
EPI_ISL_420033	hCoV-19/DRC/241/2020|EPI_ISL_420033|2020-03-22
EPI_ISL_420841	hCoV-19/DRC/300/2020|EPI_ISL_420841|2020-03-22
EPI_ISL_439964	hCoV-19/England/BRIS-122061/2020|EPI_ISL_439964|2020-03-22
EPI_ISL_440132	hCoV-19/England/CAMB-7324E/2020|EPI_ISL_440132|2020-03-22
EPI_ISL_440163	hCoV-19/England/CAMB-73712/2020|EPI_ISL_440163|2020-03-22
EPI_ISL_453488	hCoV-19/England/NORT-288D9E/2020|EPI_ISL_453488|2020-03-22
EPI_ISL_432797	hCoV-19/England/SHEF-C4E95/2020|EPI_ISL_432797|2020-03-22
EPI_ISL_432460	hCoV-19/England/SHEF-C8CE2/2020|EPI_ISL_432460|2020-03-22
EPI_ISL_419184	hCoV-19/France/ARA12260/2020|EPI_ISL_419184|2020-03-22
EPI_ISL_429760	hCoV-19/Luxembourg/LNS0211710/2020|EPI_ISL_429760|2020-03-22
EPI_ISL_422716	hCoV-19/Netherlands/NA_181/2020|EPI_ISL_422716|2020-03-22
EPI_ISL_457992	hCoV-19/Oman/RESP-20-4810/2020|EPI_ISL_457992|2020-03-22
EPI_ISL_421488	hCoV-19/Portugal/PT0085/2020|EPI_ISL_421488|2020-03-22
EPI_ISL_421490	hCoV-19/Portugal/PT0087/2020|EPI_ISL_421490|2020-03-22
EPI_ISL_454243	hCoV-19/Portugal/PT0519/2020|EPI_ISL_454243|2020-03-22
EPI_ISL_428887	hCoV-19/Russia/Moscow-77610/2020|EPI_ISL_428887|2020-03-22
EPI_ISL_428889	hCoV-19/Russia/Moscow-77620/2020|EPI_ISL_428889|2020-03-22
EPI_ISL_451969	hCoV-19/Russia/SCPM-O-07/2020|EPI_ISL_451969|2020-03-22
EPI_ISL_451970	hCoV-19/Russia/SCPM-O-08/2020|EPI_ISL_451970|2020-03-22
EPI_ISL_439077	hCoV-19/Scotland/CVR410/2020|EPI_ISL_439077|2020-03-22
EPI_ISL_425901	hCoV-19/Scotland/EDB114/2020|EPI_ISL_425901|2020-03-22
EPI_ISL_427394	hCoV-19/Taiwan/TSGH-07/2020|EPI_ISL_427394|2020-03-22
EPI_ISL_429862	hCoV-19/Turkey/HSGM-8970/2020|EPI_ISL_429862|2020-03-22
EPI_ISL_429864	hCoV-19/Turkey/HSGM-8979/2020|EPI_ISL_429864|2020-03-22
EPI_ISL_445166	hCoV-19/USA/CA-SR0312/2020|EPI_ISL_445166|2020-03-22
EPI_ISL_460125	hCoV-19/USA/MA-MGH-00562/2020|EPI_ISL_460125|2020-03-22
EPI_ISL_460097	hCoV-19/USA/MA-MGH-00568/2020|EPI_ISL_460097|2020-03-22
EPI_ISL_460140	hCoV-19/USA/MA-MGH-00569/2020|EPI_ISL_460140|2020-03-22
EPI_ISL_447193	hCoV-19/USA/MI-MDHHS-SC20223/2020|EPI_ISL_447193|2020-03-22
EPI_ISL_422524	hCoV-19/USA/NY-PV09157/2020|EPI_ISL_422524|2020-03-22
EPI_ISL_422526	hCoV-19/USA/NY-PV09161/2020|EPI_ISL_422526|2020-03-22
EPI_ISL_422561	hCoV-19/USA/NY-PV09308/2020|EPI_ISL_422561|2020-03-22
EPI_ISL_428279	hCoV-19/USA/WI-UW-183/2020|EPI_ISL_428279|2020-03-22
EPI_ISL_420975	hCoV-19/Wales/PHWC-2517B/2020|EPI_ISL_420975|2020-03-22
EPI_ISL_420977	hCoV-19/Wales/PHWC-2523C/2020|EPI_ISL_420977|2020-03-22
EPI_ISL_427685	hCoV-19/Australia/NSW179/2020|EPI_ISL_427685|2020-03-23
EPI_ISL_427763	hCoV-19/Australia/NSW194/2020|EPI_ISL_427763|2020-03-23
EPI_ISL_427707	hCoV-19/Australia/NSW198/2020|EPI_ISL_427707|2020-03-23
EPI_ISL_427755	hCoV-19/Australia/NSW209/2020|EPI_ISL_427755|2020-03-23
EPI_ISL_455087	hCoV-19/Australia/NSW548/2020|EPI_ISL_455087|2020-03-23
EPI_ISL_426635	hCoV-19/Australia/NT18/2020|EPI_ISL_426635|2020-03-23
EPI_ISL_426687	hCoV-19/Australia/VIC380/2020|EPI_ISL_426687|2020-03-23
EPI_ISL_426796	hCoV-19/Australia/VIC530/2020|EPI_ISL_426796|2020-03-23
EPI_ISL_437955	hCoV-19/Austria/CeMM0094/2020|EPI_ISL_437955|2020-03-23
EPI_ISL_437958	hCoV-19/Austria/CeMM0097/2020|EPI_ISL_437958|2020-03-23
EPI_ISL_427297	hCoV-19/Brazil/DF-862/2020|EPI_ISL_427297|2020-03-23
EPI_ISL_423720	hCoV-19/England/20132005204/2020|EPI_ISL_423720|2020-03-23
EPI_ISL_423847	hCoV-19/England/20132108004/2020|EPI_ISL_423847|2020-03-23
EPI_ISL_439959	hCoV-19/England/BRIS-12230E/2020|EPI_ISL_439959|2020-03-23
EPI_ISL_449592	hCoV-19/England/LIVE-9C8C5/2020|EPI_ISL_449592|2020-03-23
EPI_ISL_425556	hCoV-19/England/NOTT-10E4F6/2020|EPI_ISL_425556|2020-03-23
EPI_ISL_425571	hCoV-19/England/NOTT-10E61E/2020|EPI_ISL_425571|2020-03-23
EPI_ISL_420619	hCoV-19/France/ARA12973/2020|EPI_ISL_420619|2020-03-23
EPI_ISL_428359	hCoV-19/France/HF3677/2020|EPI_ISL_428359|2020-03-23
EPI_ISL_437897	hCoV-19/Greece/40_36244/2020|EPI_ISL_437897|2020-03-23
EPI_ISL_437899	hCoV-19/Greece/42_36236/2020|EPI_ISL_437899|2020-03-23
EPI_ISL_445183	hCoV-19/Japan/Hu_Kng_19-865/2020|EPI_ISL_445183|2020-03-23
EPI_ISL_437089	hCoV-19/Latvia/010/2020|EPI_ISL_437089|2020-03-23
EPI_ISL_429766	hCoV-19/Luxembourg/LNS0814393/2020|EPI_ISL_429766|2020-03-23
EPI_ISL_429732	hCoV-19/Luxembourg/LNS7580831/2020|EPI_ISL_429732|2020-03-23
EPI_ISL_454771	hCoV-19/Netherlands/Utrecht_10022/2020|EPI_ISL_454771|2020-03-23
EPI_ISL_428900	hCoV-19/Russia/Moscow-80112/2020|EPI_ISL_428900|2020-03-23
EPI_ISL_439073	hCoV-19/Scotland/CVR398/2020|EPI_ISL_439073|2020-03-23
EPI_ISL_425913	hCoV-19/Scotland/EDB144/2020|EPI_ISL_425913|2020-03-23
EPI_ISL_452551	hCoV-19/Spain/COV001322/2020|EPI_ISL_452551|2020-03-23
EPI_ISL_452474	hCoV-19/Spain/COV001427/2020|EPI_ISL_452474|2020-03-23
EPI_ISL_452230	hCoV-19/Sweden/20-06165/2020|EPI_ISL_452230|2020-03-23
EPI_ISL_452233	hCoV-19/Sweden/20-06209/2020|EPI_ISL_452233|2020-03-23
EPI_ISL_429873	hCoV-19/Turkey/HSGM-11520/2020|EPI_ISL_429873|2020-03-23
EPI_ISL_428994	hCoV-19/USA/CA-CZB0703/2020|EPI_ISL_428994|2020-03-23
EPI_ISL_429038	hCoV-19/USA/CA-CZB0707/2020|EPI_ISL_429038|2020-03-23
EPI_ISL_460174	hCoV-19/USA/MA-MGH-00059/2020|EPI_ISL_460174|2020-03-23
EPI_ISL_460444	hCoV-19/USA/MA-MGH-00084/2020|EPI_ISL_460444|2020-03-23
EPI_ISL_434865	hCoV-19/USA/TX-HMH0189/2020|EPI_ISL_434865|2020-03-23
EPI_ISL_452122	hCoV-19/USA/VI-CDC-3705/2020|EPI_ISL_452122|2020-03-23
EPI_ISL_424290	hCoV-19/USA/WA-UW-1853/2020|EPI_ISL_424290|2020-03-23
EPI_ISL_424291	hCoV-19/USA/WA-UW-1854/2020|EPI_ISL_424291|2020-03-23
EPI_ISL_424280	hCoV-19/USA/WA-UW-1868/2020|EPI_ISL_424280|2020-03-23
EPI_ISL_420981	hCoV-19/Wales/PHWC-251C6/2020|EPI_ISL_420981|2020-03-23
EPI_ISL_432348	hCoV-19/Wales/PHWC-25339/2020|EPI_ISL_432348|2020-03-23
EPI_ISL_421003	hCoV-19/Wales/PHWC-25542/2020|EPI_ISL_421003|2020-03-23
EPI_ISL_427753	hCoV-19/Australia/NSW208/2020|EPI_ISL_427753|2020-03-24
EPI_ISL_451602	hCoV-19/Australia/NSW340/2020|EPI_ISL_451602|2020-03-24
EPI_ISL_437948	hCoV-19/Austria/CeMM0083/2020|EPI_ISL_437948|2020-03-24
EPI_ISL_438100	hCoV-19/Austria/CeMM0273/2020|EPI_ISL_438100|2020-03-24
EPI_ISL_420429	hCoV-19/Belgium/NKMA-0324172/2020|EPI_ISL_420429|2020-03-24
EPI_ISL_420426	hCoV-19/Belgium/NMA-0324169/2020|EPI_ISL_420426|2020-03-24
EPI_ISL_425050	hCoV-19/Belgium/UGent-2/2020|EPI_ISL_425050|2020-03-24
EPI_ISL_447133	hCoV-19/Belgium/ULG-0536/2020|EPI_ISL_447133|2020-03-24
EPI_ISL_429484	hCoV-19/Denmark/ALAB-SSI384/2020|EPI_ISL_429484|2020-03-24
EPI_ISL_429522	hCoV-19/Denmark/ALAB-SSI424A/2020|EPI_ISL_429522|2020-03-24
EPI_ISL_423073	hCoV-19/England/20134007004/2020|EPI_ISL_423073|2020-03-24
EPI_ISL_423079	hCoV-19/England/20134011704/2020|EPI_ISL_423079|2020-03-24
EPI_ISL_423124	hCoV-19/England/20134023704/2020|EPI_ISL_423124|2020-03-24
EPI_ISL_423193	hCoV-19/England/201340875/2020|EPI_ISL_423193|2020-03-24
EPI_ISL_439628	hCoV-19/England/CAMB-725FB/2020|EPI_ISL_439628|2020-03-24
EPI_ISL_425585	hCoV-19/England/NOTT-10E72A/2020|EPI_ISL_425585|2020-03-24
EPI_ISL_448820	hCoV-19/England/OXON-AF249/2020|EPI_ISL_448820|2020-03-24
EPI_ISL_441968	hCoV-19/England/SHEF-C4C13/2020|EPI_ISL_441968|2020-03-24
EPI_ISL_428351	hCoV-19/France/IDF3509/2020|EPI_ISL_428351|2020-03-24
EPI_ISL_460674	hCoV-19/Netherlands/NA_501/2020|EPI_ISL_460674|2020-03-24
EPI_ISL_460763	hCoV-19/Netherlands/NA_600/2020|EPI_ISL_460763|2020-03-24
EPI_ISL_454790	hCoV-19/Netherlands/Utrecht_10041/2020|EPI_ISL_454790|2020-03-24
EPI_ISL_461257	hCoV-19/Netherlands/Zeeland_19/2020|EPI_ISL_461257|2020-03-24
EPI_ISL_422936	hCoV-19/Netherlands/ZuidHolland_68/2020|EPI_ISL_422936|2020-03-24
EPI_ISL_450348	hCoV-19/Norway/Trondheim-S10/2020|EPI_ISL_450348|2020-03-24
EPI_ISL_453813	hCoV-19/Portugal/PT0097/2020|EPI_ISL_453813|2020-03-24
EPI_ISL_453817	hCoV-19/Portugal/PT0101/2020|EPI_ISL_453817|2020-03-24
EPI_ISL_453843	hCoV-19/Portugal/PT0127/2020|EPI_ISL_453843|2020-03-24
EPI_ISL_459613	hCoV-19/Scotland/GCVR-1701E9/2020|EPI_ISL_459613|2020-03-24
EPI_ISL_459597	hCoV-19/Scotland/GCVR-1705DE/2020|EPI_ISL_459597|2020-03-24
EPI_ISL_459652	hCoV-19/Scotland/GCVR-170653/2020|EPI_ISL_459652|2020-03-24
EPI_ISL_418861	hCoV-19/Spain/VH198152683/2020|EPI_ISL_418861|2020-03-24
EPI_ISL_430016	hCoV-19/USA/CA-SR016/2020|EPI_ISL_430016|2020-03-24
EPI_ISL_429991	hCoV-19/USA/CA-SR017/2020|EPI_ISL_429991|2020-03-24
EPI_ISL_460149	hCoV-19/USA/MA-MGH-00023/2020|EPI_ISL_460149|2020-03-24
EPI_ISL_447202	hCoV-19/USA/MI-MDHHS-SC20232/2020|EPI_ISL_447202|2020-03-24
EPI_ISL_452268	hCoV-19/USA/MI-MDHHS-SC20394/2020|EPI_ISL_452268|2020-03-24
EPI_ISL_450041	hCoV-19/USA/NY-PV09353/2020|EPI_ISL_450041|2020-03-24
EPI_ISL_434291	hCoV-19/USA/WA-S531/2020|EPI_ISL_434291|2020-03-24
EPI_ISL_426079	hCoV-19/USA/WA-UW-2072/2020|EPI_ISL_426079|2020-03-24
EPI_ISL_426087	hCoV-19/USA/WA-UW-2104/2020|EPI_ISL_426087|2020-03-24
EPI_ISL_426094	hCoV-19/USA/WA-UW-2137/2020|EPI_ISL_426094|2020-03-24
EPI_ISL_426123	hCoV-19/USA/WA-UW-2235/2020|EPI_ISL_426123|2020-03-24
EPI_ISL_418891	hCoV-19/USA/WA-UW324/2020|EPI_ISL_418891|2020-03-24
EPI_ISL_422257	hCoV-19/Wales/PHWC-258FE/2020|EPI_ISL_422257|2020-03-24
EPI_ISL_422218	hCoV-19/Wales/PHWC-25B31/2020|EPI_ISL_422218|2020-03-24
EPI_ISL_422210	hCoV-19/Wales/PHWC-26110/2020|EPI_ISL_422210|2020-03-24
EPI_ISL_432400	hCoV-19/Wales/PHWC-27F60/2020|EPI_ISL_432400|2020-03-24
EPI_ISL_455689	hCoV-19/Zhejiang/OS5/2020|EPI_ISL_455689|2020-03-24
EPI_ISL_427766	hCoV-19/Australia/NSW210/2020|EPI_ISL_427766|2020-03-25
EPI_ISL_451505	hCoV-19/Australia/NSW239/2020|EPI_ISL_451505|2020-03-25
EPI_ISL_451508	hCoV-19/Australia/NSW242/2020|EPI_ISL_451508|2020-03-25
EPI_ISL_455078	hCoV-19/Australia/NSW539/2020|EPI_ISL_455078|2020-03-25
EPI_ISL_436097	hCoV-19/Australia/QLDID935/2020|EPI_ISL_436097|2020-03-25
EPI_ISL_426814	hCoV-19/Australia/VIC553/2020|EPI_ISL_426814|2020-03-25
EPI_ISL_426828	hCoV-19/Australia/VIC568/2020|EPI_ISL_426828|2020-03-25
EPI_ISL_420402	hCoV-19/Belgium/GJJ-0325145/2020|EPI_ISL_420402|2020-03-25
EPI_ISL_456076	hCoV-19/Brazil/RJ-1111/2020|EPI_ISL_456076|2020-03-25
EPI_ISL_456077	hCoV-19/Brazil/RJ-1119/2020|EPI_ISL_456077|2020-03-25
EPI_ISL_429546	hCoV-19/Denmark/ALAB-SSI466/2020|EPI_ISL_429546|2020-03-25
EPI_ISL_429560	hCoV-19/Denmark/ALAB-SSI481/2020|EPI_ISL_429560|2020-03-25
EPI_ISL_423205	hCoV-19/England/201360057/2020|EPI_ISL_423205|2020-03-25
EPI_ISL_423253	hCoV-19/England/201360223/2020|EPI_ISL_423253|2020-03-25
EPI_ISL_420261	hCoV-19/England/SHEF-C0725/2020|EPI_ISL_420261|2020-03-25
EPI_ISL_443274	hCoV-19/France/B5374/2020|EPI_ISL_443274|2020-03-25
EPI_ISL_443309	hCoV-19/France/HF3669/2020|EPI_ISL_443309|2020-03-25
EPI_ISL_424539	hCoV-19/Iceland/517/2020|EPI_ISL_424539|2020-03-25
EPI_ISL_435071	hCoV-19/India/NCDC-02105/2020|EPI_ISL_435071|2020-03-25
EPI_ISL_435046	hCoV-19/Kazakhstan/NCB-2/2020|EPI_ISL_435046|2020-03-25
EPI_ISL_422737	hCoV-19/Netherlands/NA_202/2020|EPI_ISL_422737|2020-03-25
EPI_ISL_422748	hCoV-19/Netherlands/NA_213/2020|EPI_ISL_422748|2020-03-25
EPI_ISL_457994	hCoV-19/Oman/RESP-20-5505/2020|EPI_ISL_457994|2020-03-25
EPI_ISL_453835	hCoV-19/Portugal/PT0119/2020|EPI_ISL_453835|2020-03-25
EPI_ISL_454143	hCoV-19/Portugal/PT0419/2020|EPI_ISL_454143|2020-03-25
EPI_ISL_425933	hCoV-19/Scotland/EDB189/2020|EPI_ISL_425933|2020-03-25
EPI_ISL_425935	hCoV-19/Scotland/EDB192/2020|EPI_ISL_425935|2020-03-25
EPI_ISL_450337	hCoV-19/Spain/Barcelona_VH7924/2020|EPI_ISL_450337|2020-03-25
EPI_ISL_452682	hCoV-19/Spain/COV000875/2020|EPI_ISL_452682|2020-03-25
EPI_ISL_436345	hCoV-19/Spain/Valencia250/2020|EPI_ISL_436345|2020-03-25
EPI_ISL_434654	hCoV-19/Sweden/20-06383/2020|EPI_ISL_434654|2020-03-25
EPI_ISL_427398	hCoV-19/Taiwan/TSGH-11/2020|EPI_ISL_427398|2020-03-25
EPI_ISL_437593	hCoV-19/USA/CA-SR0187/2020|EPI_ISL_437593|2020-03-25
EPI_ISL_460128	hCoV-19/USA/MA-MGH-00100/2020|EPI_ISL_460128|2020-03-25
EPI_ISL_436886	hCoV-19/USA/MI-MDHHS-SC20115/2020|EPI_ISL_436886|2020-03-25
EPI_ISL_450592	hCoV-19/USA/MI-MDHHS-SC20381/2020|EPI_ISL_450592|2020-03-25
EPI_ISL_456039	hCoV-19/USA/NY-NYUMC803/2020|EPI_ISL_456039|2020-03-25
EPI_ISL_456048	hCoV-19/USA/NY-NYUMC812/2020|EPI_ISL_456048|2020-03-25
EPI_ISL_436473	hCoV-19/USA/PA-MGSC18-04/2020|EPI_ISL_436473|2020-03-25
EPI_ISL_434294	hCoV-19/USA/WA-S534/2020|EPI_ISL_434294|2020-03-25
EPI_ISL_426090	hCoV-19/USA/WA-UW-2112/2020|EPI_ISL_426090|2020-03-25
EPI_ISL_428317	hCoV-19/USA/WI-UW-221/2020|EPI_ISL_428317|2020-03-25
EPI_ISL_421307	hCoV-19/USA/WI-UW-49/2020|EPI_ISL_421307|2020-03-25
EPI_ISL_422117	hCoV-19/Wales/PHWC-25F71/2020|EPI_ISL_422117|2020-03-25
EPI_ISL_422208	hCoV-19/Wales/PHWC-2614D/2020|EPI_ISL_422208|2020-03-25
EPI_ISL_430795	hCoV-19/Argentina/PAIS_A003/2020|EPI_ISL_430795|2020-03-26
EPI_ISL_427806	hCoV-19/Australia/NSW196/2020|EPI_ISL_427806|2020-03-26
EPI_ISL_451489	hCoV-19/Australia/NSW223/2020|EPI_ISL_451489|2020-03-26
EPI_ISL_451501	hCoV-19/Australia/NSW235/2020|EPI_ISL_451501|2020-03-26
EPI_ISL_455063	hCoV-19/Australia/NSW523/2020|EPI_ISL_455063|2020-03-26
EPI_ISL_455064	hCoV-19/Australia/NSW524/2020|EPI_ISL_455064|2020-03-26
EPI_ISL_451089	hCoV-19/Australia/SAP050/2020|EPI_ISL_451089|2020-03-26
EPI_ISL_426736	hCoV-19/Australia/VIC439/2020|EPI_ISL_426736|2020-03-26
EPI_ISL_426991	hCoV-19/Australia/VIC704/2020|EPI_ISL_426991|2020-03-26
EPI_ISL_430645	hCoV-19/Australia/VIC953/2020|EPI_ISL_430645|2020-03-26
EPI_ISL_456078	hCoV-19/Brazil/RJ-1203/2020|EPI_ISL_456078|2020-03-26
EPI_ISL_427304	hCoV-19/Brazil/RJ-872/2020|EPI_ISL_427304|2020-03-26
EPI_ISL_447734	hCoV-19/Colombia/GUR-0072/2020|EPI_ISL_447734|2020-03-26
EPI_ISL_437014	hCoV-19/Denmark/ALAB-SSI-640/2020|EPI_ISL_437014|2020-03-26
EPI_ISL_421907	hCoV-19/England/20139027904/2020|EPI_ISL_421907|2020-03-26
EPI_ISL_443942	hCoV-19/England/BRIS-124B22/2020|EPI_ISL_443942|2020-03-26
EPI_ISL_443988	hCoV-19/England/BRIS-124BC8/2020|EPI_ISL_443988|2020-03-26
EPI_ISL_443793	hCoV-19/England/BRIS-125C97/2020|EPI_ISL_443793|2020-03-26
EPI_ISL_433815	hCoV-19/England/CAMB-79A40/2020|EPI_ISL_433815|2020-03-26
EPI_ISL_442019	hCoV-19/England/SHEF-C7C6B/2020|EPI_ISL_442019|2020-03-26
EPI_ISL_442397	hCoV-19/England/SHEF-CBB2E/2020|EPI_ISL_442397|2020-03-26
EPI_ISL_435410	hCoV-19/Hungary/SRC-00419/2020|EPI_ISL_435410|2020-03-26
EPI_ISL_430466	hCoV-19/India/S6/2020|EPI_ISL_430466|2020-03-26
EPI_ISL_430005	hCoV-19/Jordan/SR-047/2020|EPI_ISL_430005|2020-03-26
EPI_ISL_461118	hCoV-19/Netherlands/NA_683/2020|EPI_ISL_461118|2020-03-26
EPI_ISL_454294	hCoV-19/Portugal/PT0571/2020|EPI_ISL_454294|2020-03-26
EPI_ISL_454326	hCoV-19/Portugal/PT0603/2020|EPI_ISL_454326|2020-03-26
EPI_ISL_454345	hCoV-19/Portugal/PT0622/2020|EPI_ISL_454345|2020-03-26
EPI_ISL_433334	hCoV-19/Scotland/CVR752/2020|EPI_ISL_433334|2020-03-26
EPI_ISL_425961	hCoV-19/Scotland/EDB275/2020|EPI_ISL_425961|2020-03-26
EPI_ISL_452669	hCoV-19/Spain/COV000894/2020|EPI_ISL_452669|2020-03-26
EPI_ISL_452666	hCoV-19/Spain/COV000897/2020|EPI_ISL_452666|2020-03-26
EPI_ISL_436371	hCoV-19/Spain/Valencia276/2020|EPI_ISL_436371|2020-03-26
EPI_ISL_447494	hCoV-19/Spain/Valencia552/2020|EPI_ISL_447494|2020-03-26
EPI_ISL_429133	hCoV-19/Sweden/20-08690/2020|EPI_ISL_429133|2020-03-26
EPI_ISL_451773	hCoV-19/Switzerland/100824/2020|EPI_ISL_451773|2020-03-26
EPI_ISL_451438	hCoV-19/USA/NY-NYUMC723/2020|EPI_ISL_451438|2020-03-26
EPI_ISL_451466	hCoV-19/USA/NY-NYUMC752/2020|EPI_ISL_451466|2020-03-26
EPI_ISL_436496	hCoV-19/USA/PA-MGSC48-05/2020|EPI_ISL_436496|2020-03-26
EPI_ISL_449806	hCoV-19/USA/UT-00349/2020|EPI_ISL_449806|2020-03-26
EPI_ISL_427198	hCoV-19/USA/WA-UW-3871/2020|EPI_ISL_427198|2020-03-26
EPI_ISL_422234	hCoV-19/Wales/PHWC-25FBD/2020|EPI_ISL_422234|2020-03-26
EPI_ISL_430796	hCoV-19/Argentina/PAIS_A004/2020|EPI_ISL_430796|2020-03-27
EPI_ISL_451526	hCoV-19/Australia/NSW261/2020|EPI_ISL_451526|2020-03-27
EPI_ISL_451542	hCoV-19/Australia/NSW278/2020|EPI_ISL_451542|2020-03-27
EPI_ISL_451569	hCoV-19/Australia/NSW305/2020|EPI_ISL_451569|2020-03-27
EPI_ISL_427153	hCoV-19/Australia/VIC920/2020|EPI_ISL_427153|2020-03-27
EPI_ISL_437198	hCoV-19/Austria/Graz-MUG2/2020|EPI_ISL_437198|2020-03-27
EPI_ISL_450308	hCoV-19/Canada/Qc-L00240979/2020|EPI_ISL_450308|2020-03-27
EPI_ISL_444867	hCoV-19/Denmark/ALAB-SSI-707/2020|EPI_ISL_444867|2020-03-27
EPI_ISL_423347	hCoV-19/England/20139016804/2020|EPI_ISL_423347|2020-03-27
EPI_ISL_421890	hCoV-19/England/20139024004/2020|EPI_ISL_421890|2020-03-27
EPI_ISL_443903	hCoV-19/England/BRIS-124E56/2020|EPI_ISL_443903|2020-03-27
EPI_ISL_443931	hCoV-19/England/BRIS-125532/2020|EPI_ISL_443931|2020-03-27
EPI_ISL_424571	hCoV-19/Iceland/551/2020|EPI_ISL_424571|2020-03-27
EPI_ISL_424602	hCoV-19/Iceland/582/2020|EPI_ISL_424602|2020-03-27
EPI_ISL_422768	hCoV-19/Netherlands/NA_234/2020|EPI_ISL_422768|2020-03-27
EPI_ISL_460673	hCoV-19/Netherlands/NA_500/2020|EPI_ISL_460673|2020-03-27
EPI_ISL_453860	hCoV-19/Portugal/PT0144/2020|EPI_ISL_453860|2020-03-27
EPI_ISL_454171	hCoV-19/Portugal/PT0447/2020|EPI_ISL_454171|2020-03-27
EPI_ISL_454308	hCoV-19/Portugal/PT0585/2020|EPI_ISL_454308|2020-03-27
EPI_ISL_425951	hCoV-19/Scotland/EDB232/2020|EPI_ISL_425951|2020-03-27
EPI_ISL_459641	hCoV-19/Scotland/GCVR-170F58/2020|EPI_ISL_459641|2020-03-27
EPI_ISL_428685	hCoV-19/Spain/Madrid_H12_21/2020|EPI_ISL_428685|2020-03-27
EPI_ISL_428700	hCoV-19/Spain/Madrid_H12_2501/2020|EPI_ISL_428700|2020-03-27
EPI_ISL_447095	hCoV-19/USA/MI-MDHHS-SC20298/2020|EPI_ISL_447095|2020-03-27
EPI_ISL_456014	hCoV-19/USA/NY-NYUMC777/2020|EPI_ISL_456014|2020-03-27
EPI_ISL_456028	hCoV-19/USA/NY-NYUMC792/2020|EPI_ISL_456028|2020-03-27
EPI_ISL_456036	hCoV-19/USA/NY-NYUMC800/2020|EPI_ISL_456036|2020-03-27
EPI_ISL_456058	hCoV-19/USA/NY-NYUMC822/2020|EPI_ISL_456058|2020-03-27
EPI_ISL_427211	hCoV-19/USA/WA-UW-3932/2020|EPI_ISL_427211|2020-03-27
EPI_ISL_422170	hCoV-19/Wales/PHWC-26BA9/2020|EPI_ISL_422170|2020-03-27
EPI_ISL_451584	hCoV-19/Australia/NSW322/2020|EPI_ISL_451584|2020-03-28
EPI_ISL_451598	hCoV-19/Australia/NSW336/2020|EPI_ISL_451598|2020-03-28
EPI_ISL_420877	hCoV-19/Australia/VIC-CBA3/2020|EPI_ISL_420877|2020-03-28
EPI_ISL_426924	hCoV-19/Australia/VIC620/2020|EPI_ISL_426924|2020-03-28
EPI_ISL_426949	hCoV-19/Australia/VIC653/2020|EPI_ISL_426949|2020-03-28
EPI_ISL_426980	hCoV-19/Australia/VIC685/2020|EPI_ISL_426980|2020-03-28
EPI_ISL_427083	hCoV-19/Australia/VIC809/2020|EPI_ISL_427083|2020-03-28
EPI_ISL_445371	hCoV-19/Chile/Santiago_75/2020|EPI_ISL_445371|2020-03-28
EPI_ISL_447745	hCoV-19/Colombia/GUR-0458/2020|EPI_ISL_447745|2020-03-28
EPI_ISL_437022	hCoV-19/Denmark/ALAB-SSI-651/2020|EPI_ISL_437022|2020-03-28
EPI_ISL_420849	hCoV-19/DRC/523/2020|EPI_ISL_420849|2020-03-28
EPI_ISL_420729	hCoV-19/England/20139059804/2020|EPI_ISL_420729|2020-03-28
EPI_ISL_443972	hCoV-19/England/BRIS-12556F/2020|EPI_ISL_443972|2020-03-28
EPI_ISL_439550	hCoV-19/England/CAMB-71EB5/2020|EPI_ISL_439550|2020-03-28
EPI_ISL_439557	hCoV-19/England/CAMB-722C7/2020|EPI_ISL_439557|2020-03-28
EPI_ISL_438414	hCoV-19/England/CAMB-75FBE/2020|EPI_ISL_438414|2020-03-28
EPI_ISL_453499	hCoV-19/England/NORT-289243/2020|EPI_ISL_453499|2020-03-28
EPI_ISL_432917	hCoV-19/England/NOTT-10ED37/2020|EPI_ISL_432917|2020-03-28
EPI_ISL_420193	hCoV-19/England/SHEF-C044C/2020|EPI_ISL_420193|2020-03-28
EPI_ISL_432549	hCoV-19/England/SHEF-CD89E/2020|EPI_ISL_432549|2020-03-28
EPI_ISL_443277	hCoV-19/France/B5413/2020|EPI_ISL_443277|2020-03-28
EPI_ISL_420140	hCoV-19/Georgia/Tb-1352/2020|EPI_ISL_420140|2020-03-28
EPI_ISL_434457	hCoV-19/Greece/36/2020|EPI_ISL_434457|2020-03-28
EPI_ISL_435081	hCoV-19/India/NCDC-02248/2020|EPI_ISL_435081|2020-03-28
EPI_ISL_461039	hCoV-19/Netherlands/Limburg_51/2020|EPI_ISL_461039|2020-03-28
EPI_ISL_422761	hCoV-19/Netherlands/NA_226/2020|EPI_ISL_422761|2020-03-28
EPI_ISL_461161	hCoV-19/Netherlands/NoordBrabant_126/2020|EPI_ISL_461161|2020-03-28
EPI_ISL_461282	hCoV-19/Netherlands/Zeeland_43/2020|EPI_ISL_461282|2020-03-28
EPI_ISL_457997	hCoV-19/Oman/RESP-20-6560/2020|EPI_ISL_457997|2020-03-28
EPI_ISL_428931	hCoV-19/Poland/PL_P8/2020|EPI_ISL_428931|2020-03-28
EPI_ISL_428932	hCoV-19/Poland/PL_P9/2020|EPI_ISL_428932|2020-03-28
EPI_ISL_453901	hCoV-19/Portugal/PT0185/2020|EPI_ISL_453901|2020-03-28
EPI_ISL_454146	hCoV-19/Portugal/PT0422/2020|EPI_ISL_454146|2020-03-28
EPI_ISL_454150	hCoV-19/Portugal/PT0426/2020|EPI_ISL_454150|2020-03-28
EPI_ISL_454172	hCoV-19/Portugal/PT0448/2020|EPI_ISL_454172|2020-03-28
EPI_ISL_456756	hCoV-19/Scotland/CVR1051/2020|EPI_ISL_456756|2020-03-28
EPI_ISL_425969	hCoV-19/Scotland/EDB318/2020|EPI_ISL_425969|2020-03-28
EPI_ISL_452619	hCoV-19/Spain/COV000956/2020|EPI_ISL_452619|2020-03-28
EPI_ISL_460134	hCoV-19/USA/MA-MGH-00611/2020|EPI_ISL_460134|2020-03-28
EPI_ISL_460137	hCoV-19/USA/MA-MGH-00628/2020|EPI_ISL_460137|2020-03-28
EPI_ISL_427235	hCoV-19/USA/WA-UW-4035/2020|EPI_ISL_427235|2020-03-28
EPI_ISL_451514	hCoV-19/Australia/NSW249/2020|EPI_ISL_451514|2020-03-29
EPI_ISL_455094	hCoV-19/Australia/NSW555/2020|EPI_ISL_455094|2020-03-29
EPI_ISL_458212	hCoV-19/Belgium/Rega-0329242/2020|EPI_ISL_458212|2020-03-29
EPI_ISL_458215	hCoV-19/Belgium/Rega-0329245/2020|EPI_ISL_458215|2020-03-29
EPI_ISL_423361	hCoV-19/England/20139070204/2020|EPI_ISL_423361|2020-03-29
EPI_ISL_423380	hCoV-19/England/20140005304/2020|EPI_ISL_423380|2020-03-29
EPI_ISL_423412	hCoV-19/England/20140071404/2020|EPI_ISL_423412|2020-03-29
EPI_ISL_423420	hCoV-19/England/20140074104/2020|EPI_ISL_423420|2020-03-29
EPI_ISL_443968	hCoV-19/England/BRIS-125972/2020|EPI_ISL_443968|2020-03-29
EPI_ISL_439575	hCoV-19/England/CAMB-7234C/2020|EPI_ISL_439575|2020-03-29
EPI_ISL_425323	hCoV-19/England/CAMB-746AB/2020|EPI_ISL_425323|2020-03-29
EPI_ISL_425325	hCoV-19/England/CAMB-746D8/2020|EPI_ISL_425325|2020-03-29
EPI_ISL_438416	hCoV-19/England/CAMB-75D0F/2020|EPI_ISL_438416|2020-03-29
EPI_ISL_449377	hCoV-19/England/LIVE-9A9F1/2020|EPI_ISL_449377|2020-03-29
EPI_ISL_432480	hCoV-19/England/SHEF-CA020/2020|EPI_ISL_432480|2020-03-29
EPI_ISL_437893	hCoV-19/Greece/33_36910/2020|EPI_ISL_437893|2020-03-29
EPI_ISL_424555	hCoV-19/Iceland/535/2020|EPI_ISL_424555|2020-03-29
EPI_ISL_429782	hCoV-19/Luxembourg/LNS3169999/2020|EPI_ISL_429782|2020-03-29
EPI_ISL_429716	hCoV-19/Luxembourg/LNS7032690/2020|EPI_ISL_429716|2020-03-29
EPI_ISL_450526	hCoV-19/Poland/1109500/2020|EPI_ISL_450526|2020-03-29
EPI_ISL_451984	hCoV-19/Poland/PL_P23/2020|EPI_ISL_451984|2020-03-29
EPI_ISL_428929	hCoV-19/Poland/PL_P6/2020|EPI_ISL_428929|2020-03-29
EPI_ISL_453916	hCoV-19/Portugal/PT0200/2020|EPI_ISL_453916|2020-03-29
EPI_ISL_454206	hCoV-19/Portugal/PT0482/2020|EPI_ISL_454206|2020-03-29
EPI_ISL_460604	hCoV-19/Russia/CRIE145922/2020|EPI_ISL_460604|2020-03-29
EPI_ISL_433509	hCoV-19/Scotland/CVR1093/2020|EPI_ISL_433509|2020-03-29
EPI_ISL_436341	hCoV-19/Spain/Valencia246/2020|EPI_ISL_436341|2020-03-29
EPI_ISL_447478	hCoV-19/Spain/Valencia529/2020|EPI_ISL_447478|2020-03-29
EPI_ISL_424347	hCoV-19/USA/AK-PHL077/2020|EPI_ISL_424347|2020-03-29
EPI_ISL_430948	hCoV-19/USA/ID-UW-4383/2020|EPI_ISL_430948|2020-03-29
EPI_ISL_450751	hCoV-19/USA/MN-MDH-277/2020|EPI_ISL_450751|2020-03-29
EPI_ISL_444647	hCoV-19/USA/NY-NYUMC530/2020|EPI_ISL_444647|2020-03-29
EPI_ISL_427226	hCoV-19/USA/WA-UW-3985/2020|EPI_ISL_427226|2020-03-29
EPI_ISL_422044	hCoV-19/Wales/PHWC-26E19/2020|EPI_ISL_422044|2020-03-29
EPI_ISL_432360	hCoV-19/Wales/PHWC-2849D/2020|EPI_ISL_432360|2020-03-29
EPI_ISL_451533	hCoV-19/Australia/NSW268/2020|EPI_ISL_451533|2020-03-30
EPI_ISL_451567	hCoV-19/Australia/NSW303/2020|EPI_ISL_451567|2020-03-30
EPI_ISL_451108	hCoV-19/Australia/SAP070/2020|EPI_ISL_451108|2020-03-30
EPI_ISL_427026	hCoV-19/Australia/VIC748/2020|EPI_ISL_427026|2020-03-30
EPI_ISL_459887	hCoV-19/Canada/QGLO-036/2020|EPI_ISL_459887|2020-03-30
EPI_ISL_444952	hCoV-19/Denmark/ALAB-SSI-876/2020|EPI_ISL_444952|2020-03-30
EPI_ISL_444957	hCoV-19/Denmark/ALAB-SSI-888/2020|EPI_ISL_444957|2020-03-30
EPI_ISL_443916	hCoV-19/England/BRIS-125B4F/2020|EPI_ISL_443916|2020-03-30
EPI_ISL_443851	hCoV-19/England/BRIS-125E46/2020|EPI_ISL_443851|2020-03-30
EPI_ISL_425235	hCoV-19/England/CAMB-7378B/2020|EPI_ISL_425235|2020-03-30
EPI_ISL_438283	hCoV-19/England/CAMB-760D8/2020|EPI_ISL_438283|2020-03-30
EPI_ISL_438441	hCoV-19/England/CAMB-7624B/2020|EPI_ISL_438441|2020-03-30
EPI_ISL_438492	hCoV-19/England/CAMB-762C3/2020|EPI_ISL_438492|2020-03-30
EPI_ISL_438425	hCoV-19/England/CAMB-7673D/2020|EPI_ISL_438425|2020-03-30
EPI_ISL_438349	hCoV-19/England/CAMB-767D3/2020|EPI_ISL_438349|2020-03-30
EPI_ISL_438454	hCoV-19/England/CAMB-76A16/2020|EPI_ISL_438454|2020-03-30
EPI_ISL_425433	hCoV-19/England/CAMB-76E56/2020|EPI_ISL_425433|2020-03-30
EPI_ISL_439422	hCoV-19/England/CAMB-7771E/2020|EPI_ISL_439422|2020-03-30
EPI_ISL_439421	hCoV-19/England/CAMB-7775A/2020|EPI_ISL_439421|2020-03-30
EPI_ISL_432534	hCoV-19/England/SHEF-CCDCD/2020|EPI_ISL_432534|2020-03-30
EPI_ISL_435283	hCoV-19/Indonesia/JKT-EIJK2444/2020|EPI_ISL_435283|2020-03-30
EPI_ISL_430012	hCoV-19/Jordan/SR-054/2020|EPI_ISL_430012|2020-03-30
EPI_ISL_422586	hCoV-19/Netherlands/NA_275/2020|EPI_ISL_422586|2020-03-30
EPI_ISL_449789	hCoV-19/Norway/2382/2020|EPI_ISL_449789|2020-03-30
EPI_ISL_428928	hCoV-19/Poland/PL_P5/2020|EPI_ISL_428928|2020-03-30
EPI_ISL_425976	hCoV-19/Scotland/EDB342/2020|EPI_ISL_425976|2020-03-30
EPI_ISL_461710	hCoV-19/Scotland/EDB375/2020|EPI_ISL_461710|2020-03-30
EPI_ISL_425987	hCoV-19/Scotland/EDB378/2020|EPI_ISL_425987|2020-03-30
EPI_ISL_425994	hCoV-19/Scotland/EDB391/2020|EPI_ISL_425994|2020-03-30
EPI_ISL_425996	hCoV-19/Scotland/EDB396/2020|EPI_ISL_425996|2020-03-30
EPI_ISL_451797	hCoV-19/Switzerland/101130/2020|EPI_ISL_451797|2020-03-30
EPI_ISL_430945	hCoV-19/USA/CT-UW-4345/2020|EPI_ISL_430945|2020-03-30
EPI_ISL_428374	hCoV-19/USA/CT-Yale-053/2020|EPI_ISL_428374|2020-03-30
EPI_ISL_455361	hCoV-19/USA/GA-EHC-115L/2020|EPI_ISL_455361|2020-03-30
EPI_ISL_450631	hCoV-19/USA/MI-MDHHS-SC20352/2020|EPI_ISL_450631|2020-03-30
EPI_ISL_450760	hCoV-19/USA/MN-MDH-291/2020|EPI_ISL_450760|2020-03-30
EPI_ISL_450780	hCoV-19/USA/MN-MDH-322/2020|EPI_ISL_450780|2020-03-30
EPI_ISL_435483	hCoV-19/USA/NJ-NYUMC416/2020|EPI_ISL_435483|2020-03-30
EPI_ISL_430336	hCoV-19/USA/NY-NYUMC309/2020|EPI_ISL_430336|2020-03-30
EPI_ISL_444616	hCoV-19/USA/NY-NYUMC499/2020|EPI_ISL_444616|2020-03-30
EPI_ISL_444635	hCoV-19/USA/NY-NYUMC518/2020|EPI_ISL_444635|2020-03-30
EPI_ISL_444667	hCoV-19/USA/NY-NYUMC550/2020|EPI_ISL_444667|2020-03-30
EPI_ISL_450396	hCoV-19/USA/NY-NYUMC679/2020|EPI_ISL_450396|2020-03-30
EPI_ISL_425174	hCoV-19/USA/WI-UW-117/2020|EPI_ISL_425174|2020-03-30
EPI_ISL_422146	hCoV-19/Wales/PHWC-26D2B/2020|EPI_ISL_422146|2020-03-30
EPI_ISL_422081	hCoV-19/Wales/PHWC-26EBF/2020|EPI_ISL_422081|2020-03-30
EPI_ISL_422237	hCoV-19/Wales/PHWC-27100/2020|EPI_ISL_422237|2020-03-30
EPI_ISL_432293	hCoV-19/Wales/PHWC-27504/2020|EPI_ISL_432293|2020-03-30
EPI_ISL_432321	hCoV-19/Wales/PHWC-27B02/2020|EPI_ISL_432321|2020-03-30
EPI_ISL_451580	hCoV-19/Australia/NSW317/2020|EPI_ISL_451580|2020-03-31
EPI_ISL_455081	hCoV-19/Australia/NSW542/2020|EPI_ISL_455081|2020-03-31
EPI_ISL_447755	hCoV-19/Colombia/GUV-92034/2020|EPI_ISL_447755|2020-03-31
EPI_ISL_447756	hCoV-19/Colombia/GUV-92042/2020|EPI_ISL_447756|2020-03-31
EPI_ISL_447760	hCoV-19/Colombia/GUV-92087/2020|EPI_ISL_447760|2020-03-31
EPI_ISL_447761	hCoV-19/Colombia/GUV-92146/2020|EPI_ISL_447761|2020-03-31
EPI_ISL_437629	hCoV-19/Denmark/ALAB-SSI-1033/2020|EPI_ISL_437629|2020-03-31
EPI_ISL_423490	hCoV-19/England/20144005404/2020|EPI_ISL_423490|2020-03-31
EPI_ISL_423510	hCoV-19/England/20144016004/2020|EPI_ISL_423510|2020-03-31
EPI_ISL_423535	hCoV-19/England/20144036004/2020|EPI_ISL_423535|2020-03-31
EPI_ISL_421956	hCoV-19/England/20144065604/2020|EPI_ISL_421956|2020-03-31
EPI_ISL_458340	hCoV-19/England/BRIS-129835/2020|EPI_ISL_458340|2020-03-31
EPI_ISL_439578	hCoV-19/England/CAMB-71AEE/2020|EPI_ISL_439578|2020-03-31
EPI_ISL_425278	hCoV-19/England/CAMB-73AEC/2020|EPI_ISL_425278|2020-03-31
EPI_ISL_425441	hCoV-19/England/CAMB-76F62/2020|EPI_ISL_425441|2020-03-31
EPI_ISL_439531	hCoV-19/England/CAMB-776A8/2020|EPI_ISL_439531|2020-03-31
EPI_ISL_440828	hCoV-19/England/CAMB-77AE8/2020|EPI_ISL_440828|2020-03-31
EPI_ISL_437277	hCoV-19/Germany/BAV-MVP0083/2020|EPI_ISL_437277|2020-03-31
EPI_ISL_454793	hCoV-19/Netherlands/Utrecht_10044/2020|EPI_ISL_454793|2020-03-31
EPI_ISL_422634	hCoV-19/Netherlands/ZuidHolland_98/2020|EPI_ISL_422634|2020-03-31
EPI_ISL_453939	hCoV-19/Portugal/PT0225/2020|EPI_ISL_453939|2020-03-31
EPI_ISL_453958	hCoV-19/Portugal/PT0244/2020|EPI_ISL_453958|2020-03-31
EPI_ISL_454208	hCoV-19/Portugal/PT0484/2020|EPI_ISL_454208|2020-03-31
EPI_ISL_428910	hCoV-19/Russia/Khabarovsk-88201/2020|EPI_ISL_428910|2020-03-31
EPI_ISL_438779	hCoV-19/Scotland/CVR1249/2020|EPI_ISL_438779|2020-03-31
EPI_ISL_426011	hCoV-19/Scotland/EDB513/2020|EPI_ISL_426011|2020-03-31
EPI_ISL_433217	hCoV-19/Scotland/EDB620/2020|EPI_ISL_433217|2020-03-31
EPI_ISL_450808	hCoV-19/Sweden/20-06665/2020|EPI_ISL_450808|2020-03-31
EPI_ISL_450809	hCoV-19/Sweden/20-06695/2020|EPI_ISL_450809|2020-03-31
EPI_ISL_451811	hCoV-19/Switzerland/101144/2020|EPI_ISL_451811|2020-03-31
EPI_ISL_451819	hCoV-19/Switzerland/101152/2020|EPI_ISL_451819|2020-03-31
EPI_ISL_436107	hCoV-19/Taiwan/TSGH-22/2020|EPI_ISL_436107|2020-03-31
EPI_ISL_450231	hCoV-19/USA/LA-SR0308/2020|EPI_ISL_450231|2020-03-31
EPI_ISL_460014	hCoV-19/USA/MI-MDHHS-SC20475/2020|EPI_ISL_460014|2020-03-31
EPI_ISL_444662	hCoV-19/USA/NY-NYUMC545/2020|EPI_ISL_444662|2020-03-31
EPI_ISL_434529	hCoV-19/USA/SEARCH-0075-NBG/2020|EPI_ISL_434529|2020-03-31
EPI_ISL_427250	hCoV-19/USA/WA-UW-4227/2020|EPI_ISL_427250|2020-03-31
EPI_ISL_427259	hCoV-19/USA/WA-UW-4318/2020|EPI_ISL_427259|2020-03-31
EPI_ISL_430951	hCoV-19/USA/WA-UW-4413/2020|EPI_ISL_430951|2020-03-31
EPI_ISL_429605	hCoV-19/USA/WA-UW-4578/2020|EPI_ISL_429605|2020-03-31
EPI_ISL_460626	hCoV-19/USA/WA-UW-4588/2020|EPI_ISL_460626|2020-03-31
EPI_ISL_429608	hCoV-19/USA/WA-UW-4593/2020|EPI_ISL_429608|2020-03-31
EPI_ISL_432224	hCoV-19/Wales/PHWC-27786/2020|EPI_ISL_432224|2020-03-31
EPI_ISL_432298	hCoV-19/Wales/PHWC-27C0F/2020|EPI_ISL_432298|2020-03-31
EPI_ISL_432351	hCoV-19/Wales/PHWC-2866A/2020|EPI_ISL_432351|2020-03-31
EPI_ISL_445879	hCoV-19/Wales/PHWC-2C5B4/2020|EPI_ISL_445879|2020-03-31
EPI_ISL_451581	hCoV-19/Australia/NSW318/2020|EPI_ISL_451581|2020-04-01
EPI_ISL_430548	hCoV-19/Australia/VIC1012/2020|EPI_ISL_430548|2020-04-01
EPI_ISL_445350	hCoV-19/Chile/Santiago_54/2020|EPI_ISL_445350|2020-04-01
EPI_ISL_445352	hCoV-19/Chile/Santiago_56/2020|EPI_ISL_445352|2020-04-01
EPI_ISL_447777	hCoV-19/Colombia/GVI-93450/2020|EPI_ISL_447777|2020-04-01
EPI_ISL_423573	hCoV-19/England/20146004804/2020|EPI_ISL_423573|2020-04-01
EPI_ISL_421985	hCoV-19/England/20146049204/2020|EPI_ISL_421985|2020-04-01
EPI_ISL_440662	hCoV-19/England/BRIS-122F82/2020|EPI_ISL_440662|2020-04-01
EPI_ISL_425244	hCoV-19/England/CAMB-7381F/2020|EPI_ISL_425244|2020-04-01
EPI_ISL_425267	hCoV-19/England/CAMB-73A19/2020|EPI_ISL_425267|2020-04-01
EPI_ISL_425443	hCoV-19/England/CAMB-76F9F/2020|EPI_ISL_425443|2020-04-01
EPI_ISL_439444	hCoV-19/England/CAMB-77A7F/2020|EPI_ISL_439444|2020-04-01
EPI_ISL_441328	hCoV-19/England/CAMB-79E71/2020|EPI_ISL_441328|2020-04-01
EPI_ISL_449518	hCoV-19/England/LIVE-9C1D9/2020|EPI_ISL_449518|2020-04-01
EPI_ISL_458692	hCoV-19/England/NORT-28979F/2020|EPI_ISL_458692|2020-04-01
EPI_ISL_458676	hCoV-19/England/NORT-28993F/2020|EPI_ISL_458676|2020-04-01
EPI_ISL_432992	hCoV-19/England/NOTT-10F334/2020|EPI_ISL_432992|2020-04-01
EPI_ISL_432573	hCoV-19/England/SHEF-CEA1F/2020|EPI_ISL_432573|2020-04-01
EPI_ISL_443280	hCoV-19/France/B5447/2020|EPI_ISL_443280|2020-04-01
EPI_ISL_437282	hCoV-19/Germany/BAV-MVP0088/2020|EPI_ISL_437282|2020-04-01
EPI_ISL_447572	hCoV-19/India/CCMB_J230/2020|EPI_ISL_447572|2020-04-01
EPI_ISL_447369	hCoV-19/Israel/2089697/2020|EPI_ISL_447369|2020-04-01
EPI_ISL_428950	hCoV-19/Luxembourg/LNS1660038/2020|EPI_ISL_428950|2020-04-01
EPI_ISL_428956	hCoV-19/Luxembourg/LNS6854244/2020|EPI_ISL_428956|2020-04-01
EPI_ISL_455113	hCoV-19/Netherlands/Flevoland_4/2020|EPI_ISL_455113|2020-04-01
EPI_ISL_422615	hCoV-19/Netherlands/NA_306/2020|EPI_ISL_422615|2020-04-01
EPI_ISL_454775	hCoV-19/Netherlands/Utrecht_10026/2020|EPI_ISL_454775|2020-04-01
EPI_ISL_454777	hCoV-19/Netherlands/Utrecht_10028/2020|EPI_ISL_454777|2020-04-01
EPI_ISL_450530	hCoV-19/Poland/1111628/2020|EPI_ISL_450530|2020-04-01
EPI_ISL_455441	hCoV-19/Poland/PL_P28/2020|EPI_ISL_455441|2020-04-01
EPI_ISL_455443	hCoV-19/Poland/PL_P30/2020|EPI_ISL_455443|2020-04-01
EPI_ISL_438815	hCoV-19/Scotland/CVR1448/2020|EPI_ISL_438815|2020-04-01
EPI_ISL_433218	hCoV-19/Scotland/EDB625/2020|EPI_ISL_433218|2020-04-01
EPI_ISL_452613	hCoV-19/Spain/COV001060/2020|EPI_ISL_452613|2020-04-01
EPI_ISL_447526	hCoV-19/Spain/Valencia608/2020|EPI_ISL_447526|2020-04-01
EPI_ISL_436642	hCoV-19/USA/CA-CZB-1001/2020|EPI_ISL_436642|2020-04-01
EPI_ISL_447891	hCoV-19/USA/CA-CZB-1140/2020|EPI_ISL_447891|2020-04-01
EPI_ISL_424930	hCoV-19/USA/NY-NYUMC123/2020|EPI_ISL_424930|2020-04-01
EPI_ISL_424933	hCoV-19/USA/NY-NYUMC126/2020|EPI_ISL_424933|2020-04-01
EPI_ISL_424946	hCoV-19/USA/NY-NYUMC139/2020|EPI_ISL_424946|2020-04-01
EPI_ISL_426624	hCoV-19/USA/NY-NYUMC169/2020|EPI_ISL_426624|2020-04-01
EPI_ISL_426625	hCoV-19/USA/NY-NYUMC170/2020|EPI_ISL_426625|2020-04-01
EPI_ISL_426626	hCoV-19/USA/NY-NYUMC171/2020|EPI_ISL_426626|2020-04-01
EPI_ISL_427498	hCoV-19/USA/NY-NYUMC203/2020|EPI_ISL_427498|2020-04-01
EPI_ISL_444731	hCoV-19/USA/NY-NYUMC614/2020|EPI_ISL_444731|2020-04-01
EPI_ISL_434255	hCoV-19/USA/WA-S495/2020|EPI_ISL_434255|2020-04-01
EPI_ISL_430868	hCoV-19/USA/WA-UW-5177/2020|EPI_ISL_430868|2020-04-01
EPI_ISL_432316	hCoV-19/Wales/PHWC-274CB/2020|EPI_ISL_432316|2020-04-01
EPI_ISL_432024	hCoV-19/Wales/PHWC-27980/2020|EPI_ISL_432024|2020-04-01
EPI_ISL_432185	hCoV-19/Wales/PHWC-27CA5/2020|EPI_ISL_432185|2020-04-01
EPI_ISL_431940	hCoV-19/Wales/PHWC-287EF/2020|EPI_ISL_431940|2020-04-01
EPI_ISL_445419	hCoV-19/Wales/PHWC-28C1D/2020|EPI_ISL_445419|2020-04-01
EPI_ISL_445920	hCoV-19/Wales/PHWC-2C88E/2020|EPI_ISL_445920|2020-04-01
EPI_ISL_451548	hCoV-19/Australia/NSW284/2020|EPI_ISL_451548|2020-04-02
EPI_ISL_427085	hCoV-19/Australia/VIC812/2020|EPI_ISL_427085|2020-04-02
EPI_ISL_437201	hCoV-19/Austria/Graz-MUG5/2020|EPI_ISL_437201|2020-04-02
EPI_ISL_456075	hCoV-19/Brazil/RJ-1100/2020|EPI_ISL_456075|2020-04-02
EPI_ISL_445353	hCoV-19/Chile/Santiago_57/2020|EPI_ISL_445353|2020-04-02
EPI_ISL_440708	hCoV-19/England/BRIS-122FA0/2020|EPI_ISL_440708|2020-04-02
EPI_ISL_439403	hCoV-19/England/CAMB-76D4A/2020|EPI_ISL_439403|2020-04-02
EPI_ISL_441332	hCoV-19/England/CAMB-79D0B/2020|EPI_ISL_441332|2020-04-02
EPI_ISL_440557	hCoV-19/England/CAMB-7A13B/2020|EPI_ISL_440557|2020-04-02
EPI_ISL_441326	hCoV-19/England/CAMB-7A520/2020|EPI_ISL_441326|2020-04-02
EPI_ISL_440591	hCoV-19/England/CAMB-7A7FD/2020|EPI_ISL_440591|2020-04-02
EPI_ISL_440991	hCoV-19/England/LOND-D380E/2020|EPI_ISL_440991|2020-04-02
EPI_ISL_433016	hCoV-19/England/NOTT-10F53E/2020|EPI_ISL_433016|2020-04-02
EPI_ISL_443291	hCoV-19/France/B5685/2020|EPI_ISL_443291|2020-04-02
EPI_ISL_437283	hCoV-19/Germany/BAV-MVP0089/2020|EPI_ISL_437283|2020-04-02
EPI_ISL_451946	hCoV-19/Germany/BAV-MVP0157/2020|EPI_ISL_451946|2020-04-02
EPI_ISL_455782	hCoV-19/India/RMRC5/2020|EPI_ISL_455782|2020-04-02
EPI_ISL_455783	hCoV-19/India/RMRC6/2020|EPI_ISL_455783|2020-04-02
EPI_ISL_428960	hCoV-19/Luxembourg/LNS6326231/2020|EPI_ISL_428960|2020-04-02
EPI_ISL_461036	hCoV-19/Netherlands/Limburg_48/2020|EPI_ISL_461036|2020-04-02
EPI_ISL_455125	hCoV-19/Netherlands/NA_320/2020|EPI_ISL_455125|2020-04-02
EPI_ISL_460795	hCoV-19/Netherlands/NoordHolland_6/2020|EPI_ISL_460795|2020-04-02
EPI_ISL_428852	hCoV-19/Russia/Moscow-35I/2020|EPI_ISL_428852|2020-04-02
EPI_ISL_433596	hCoV-19/Scotland/CVR1471/2020|EPI_ISL_433596|2020-04-02
EPI_ISL_438827	hCoV-19/Scotland/CVR1496/2020|EPI_ISL_438827|2020-04-02
EPI_ISL_429135	hCoV-19/Sweden/20-08719/2020|EPI_ISL_429135|2020-04-02
EPI_ISL_458026	hCoV-19/Thailand/Bangkok-CONI-0097/2020|EPI_ISL_458026|2020-04-02
EPI_ISL_437866	hCoV-19/USA/CT-UW-6565/2020|EPI_ISL_437866|2020-04-02
EPI_ISL_437838	hCoV-19/USA/ID-UW-6473/2020|EPI_ISL_437838|2020-04-02
EPI_ISL_460139	hCoV-19/USA/MA-MGH-00651/2020|EPI_ISL_460139|2020-04-02
EPI_ISL_443254	hCoV-19/USA/MN-UMGC-3/2020|EPI_ISL_443254|2020-04-02
EPI_ISL_444744	hCoV-19/USA/NJ-NYUMC627/2020|EPI_ISL_444744|2020-04-02
EPI_ISL_444727	hCoV-19/USA/NY-NYUMC610/2020|EPI_ISL_444727|2020-04-02
EPI_ISL_444734	hCoV-19/USA/NY-NYUMC617/2020|EPI_ISL_444734|2020-04-02
EPI_ISL_444745	hCoV-19/USA/NY-NYUMC628/2020|EPI_ISL_444745|2020-04-02
EPI_ISL_435018	hCoV-19/USA/TX-HMH0435/2020|EPI_ISL_435018|2020-04-02
EPI_ISL_435375	hCoV-19/USA/UT-0542/2020|EPI_ISL_435375|2020-04-02
EPI_ISL_429987	hCoV-19/USA/VA-DCLS-0090/2020|EPI_ISL_429987|2020-04-02
EPI_ISL_434091	hCoV-19/USA/WA-S331/2020|EPI_ISL_434091|2020-04-02
EPI_ISL_434102	hCoV-19/USA/WA-S342/2020|EPI_ISL_434102|2020-04-02
EPI_ISL_438141	hCoV-19/USA/WA-S588/2020|EPI_ISL_438141|2020-04-02
EPI_ISL_451551	hCoV-19/Australia/NSW287/2020|EPI_ISL_451551|2020-04-03
EPI_ISL_451555	hCoV-19/Australia/NSW291/2020|EPI_ISL_451555|2020-04-03
EPI_ISL_430562	hCoV-19/Australia/VIC1048/2020|EPI_ISL_430562|2020-04-03
EPI_ISL_437938	hCoV-19/Austria/CeMM0058/2020|EPI_ISL_437938|2020-04-03
EPI_ISL_456083	hCoV-19/Brazil/RJ-1627/2020|EPI_ISL_456083|2020-04-03
EPI_ISL_447794	hCoV-19/Colombia/GVI-97210/2020|EPI_ISL_447794|2020-04-03
EPI_ISL_437656	hCoV-19/Denmark/ALAB-SSI-1498/2020|EPI_ISL_437656|2020-04-03
EPI_ISL_440803	hCoV-19/England/BRIS-1229FD/2020|EPI_ISL_440803|2020-04-03
EPI_ISL_441798	hCoV-19/England/CAMB-78FD9/2020|EPI_ISL_441798|2020-04-03
EPI_ISL_441222	hCoV-19/England/CAMB-7915A/2020|EPI_ISL_441222|2020-04-03
EPI_ISL_441807	hCoV-19/England/CAMB-791B4/2020|EPI_ISL_441807|2020-04-03
EPI_ISL_453260	hCoV-19/England/LIVE-9E007/2020|EPI_ISL_453260|2020-04-03
EPI_ISL_428949	hCoV-19/Luxembourg/LNS0078676/2020|EPI_ISL_428949|2020-04-03
EPI_ISL_428945	hCoV-19/Luxembourg/LNS3702558/2020|EPI_ISL_428945|2020-04-03
EPI_ISL_428961	hCoV-19/Luxembourg/LNS9322962/2020|EPI_ISL_428961|2020-04-03
EPI_ISL_453967	hCoV-19/Portugal/PT0253/2020|EPI_ISL_453967|2020-04-03
EPI_ISL_453975	hCoV-19/Portugal/PT0261/2020|EPI_ISL_453975|2020-04-03
EPI_ISL_453976	hCoV-19/Portugal/PT0262/2020|EPI_ISL_453976|2020-04-03
EPI_ISL_438832	hCoV-19/Scotland/CVR1507/2020|EPI_ISL_438832|2020-04-03
EPI_ISL_433614	hCoV-19/Scotland/CVR1550/2020|EPI_ISL_433614|2020-04-03
EPI_ISL_429207	hCoV-19/Switzerland/GE1184/2020|EPI_ISL_429207|2020-04-03
EPI_ISL_429219	hCoV-19/Switzerland/GE2453/2020|EPI_ISL_429219|2020-04-03
EPI_ISL_435461	hCoV-19/USA/LA-SR0158/2020|EPI_ISL_435461|2020-04-03
EPI_ISL_447088	hCoV-19/USA/MI-MDHHS-SC20291/2020|EPI_ISL_447088|2020-04-03
EPI_ISL_447104	hCoV-19/USA/MI-MDHHS-SC20307/2020|EPI_ISL_447104|2020-04-03
EPI_ISL_444707	hCoV-19/USA/NY-NYUMC590/2020|EPI_ISL_444707|2020-04-03
EPI_ISL_435023	hCoV-19/USA/TX-HMH0440/2020|EPI_ISL_435023|2020-04-03
EPI_ISL_452801	hCoV-19/USA/VA-DCLS-0224/2020|EPI_ISL_452801|2020-04-03
EPI_ISL_451560	hCoV-19/Australia/NSW296/2020|EPI_ISL_451560|2020-04-04
EPI_ISL_427100	hCoV-19/Australia/VIC836/2020|EPI_ISL_427100|2020-04-04
EPI_ISL_445378	hCoV-19/Chile/Chillan_4/2020|EPI_ISL_445378|2020-04-04
EPI_ISL_445374	hCoV-19/Chile/Santiago_77/2020|EPI_ISL_445374|2020-04-04
EPI_ISL_447796	hCoV-19/Colombia/GVI-97321/2020|EPI_ISL_447796|2020-04-04
EPI_ISL_447802	hCoV-19/Colombia/GVI-97769/2020|EPI_ISL_447802|2020-04-04
EPI_ISL_437654	hCoV-19/Denmark/ALAB-SSI-1427/2020|EPI_ISL_437654|2020-04-04
EPI_ISL_440643	hCoV-19/England/BRIS-122553/2020|EPI_ISL_440643|2020-04-04
EPI_ISL_441218	hCoV-19/England/CAMB-7B61D/2020|EPI_ISL_441218|2020-04-04
EPI_ISL_442191	hCoV-19/England/CAMB-7BD72/2020|EPI_ISL_442191|2020-04-04
EPI_ISL_442282	hCoV-19/England/CAMB-7C791/2020|EPI_ISL_442282|2020-04-04
EPI_ISL_443627	hCoV-19/England/CAMB-83041/2020|EPI_ISL_443627|2020-04-04
EPI_ISL_453392	hCoV-19/England/LIVE-9ED6A/2020|EPI_ISL_453392|2020-04-04
EPI_ISL_449641	hCoV-19/England/LOND-D3C02/2020|EPI_ISL_449641|2020-04-04
EPI_ISL_441043	hCoV-19/England/LOND-D3E75/2020|EPI_ISL_441043|2020-04-04
EPI_ISL_455777	hCoV-19/India/RMRC28/2020|EPI_ISL_455777|2020-04-04
EPI_ISL_455146	hCoV-19/Netherlands/NA_341/2020|EPI_ISL_455146|2020-04-04
EPI_ISL_455149	hCoV-19/Netherlands/NA_344/2020|EPI_ISL_455149|2020-04-04
EPI_ISL_454779	hCoV-19/Netherlands/Utrecht_10030/2020|EPI_ISL_454779|2020-04-04
EPI_ISL_454780	hCoV-19/Netherlands/Utrecht_10031/2020|EPI_ISL_454780|2020-04-04
EPI_ISL_433244	hCoV-19/Scotland/EDB788/2020|EPI_ISL_433244|2020-04-04
EPI_ISL_444971	hCoV-19/Spain/Barcelona_VH6372/2020|EPI_ISL_444971|2020-04-04
EPI_ISL_450175	hCoV-19/USA/LA-SR0320/2020|EPI_ISL_450175|2020-04-04
EPI_ISL_460441	hCoV-19/USA/MA-MGH-00481/2020|EPI_ISL_460441|2020-04-04
EPI_ISL_460328	hCoV-19/USA/MA-MGH-00665/2020|EPI_ISL_460328|2020-04-04
EPI_ISL_447110	hCoV-19/USA/MI-MDHHS-SC20313/2020|EPI_ISL_447110|2020-04-04
EPI_ISL_428791	hCoV-19/USA/NY-NYUMC277/2020|EPI_ISL_428791|2020-04-04
EPI_ISL_432205	hCoV-19/Wales/PHWC-29E34/2020|EPI_ISL_432205|2020-04-04
EPI_ISL_432187	hCoV-19/Wales/PHWC-2A06A/2020|EPI_ISL_432187|2020-04-04
EPI_ISL_432178	hCoV-19/Wales/PHWC-2A12B/2020|EPI_ISL_432178|2020-04-04
EPI_ISL_451532	hCoV-19/Australia/NSW267/2020|EPI_ISL_451532|2020-04-05
EPI_ISL_424659	hCoV-19/Belgium/ULG-10050/2020|EPI_ISL_424659|2020-04-05
EPI_ISL_445377	hCoV-19/Chile/Santiago_80/2020|EPI_ISL_445377|2020-04-05
EPI_ISL_440633	hCoV-19/England/BRIS-12274E/2020|EPI_ISL_440633|2020-04-05
EPI_ISL_442680	hCoV-19/England/BRIS-1230F7/2020|EPI_ISL_442680|2020-04-05
EPI_ISL_442778	hCoV-19/England/BRIS-1231B8/2020|EPI_ISL_442778|2020-04-05
EPI_ISL_442734	hCoV-19/England/BRIS-12359E/2020|EPI_ISL_442734|2020-04-05
EPI_ISL_442641	hCoV-19/England/BRIS-1235BC/2020|EPI_ISL_442641|2020-04-05
EPI_ISL_442112	hCoV-19/England/CAMB-7BBE1/2020|EPI_ISL_442112|2020-04-05
EPI_ISL_442126	hCoV-19/England/CAMB-7BE33/2020|EPI_ISL_442126|2020-04-05
EPI_ISL_441577	hCoV-19/England/CAMB-7C6EF/2020|EPI_ISL_441577|2020-04-05
EPI_ISL_441613	hCoV-19/England/CAMB-7C852/2020|EPI_ISL_441613|2020-04-05
EPI_ISL_442817	hCoV-19/England/CAMB-7C904/2020|EPI_ISL_442817|2020-04-05
EPI_ISL_432673	hCoV-19/England/NOTT-10FA02/2020|EPI_ISL_432673|2020-04-05
EPI_ISL_432678	hCoV-19/England/NOTT-10FA6C/2020|EPI_ISL_432678|2020-04-05
EPI_ISL_448450	hCoV-19/England/OXON-AC437/2020|EPI_ISL_448450|2020-04-05
EPI_ISL_448500	hCoV-19/England/OXON-AC9B0/2020|EPI_ISL_448500|2020-04-05
EPI_ISL_448507	hCoV-19/England/OXON-ACADB/2020|EPI_ISL_448507|2020-04-05
EPI_ISL_448533	hCoV-19/England/OXON-ACD5A/2020|EPI_ISL_448533|2020-04-05
EPI_ISL_448541	hCoV-19/England/OXON-ACE57/2020|EPI_ISL_448541|2020-04-05
EPI_ISL_448542	hCoV-19/England/OXON-ACE75/2020|EPI_ISL_448542|2020-04-05
EPI_ISL_436427	hCoV-19/India/NCDC-3176/2020|EPI_ISL_436427|2020-04-05
EPI_ISL_428954	hCoV-19/Luxembourg/LNS5971805/2020|EPI_ISL_428954|2020-04-05
EPI_ISL_449792	hCoV-19/Norway/2387/2020|EPI_ISL_449792|2020-04-05
EPI_ISL_453986	hCoV-19/Portugal/PT0272/2020|EPI_ISL_453986|2020-04-05
EPI_ISL_444972	hCoV-19/Spain/Barcelona_VH6819/2020|EPI_ISL_444972|2020-04-05
EPI_ISL_445176	hCoV-19/USA/CA-CZB-1128/2020|EPI_ISL_445176|2020-04-05
EPI_ISL_458245	hCoV-19/USA/CA-SR0361/2020|EPI_ISL_458245|2020-04-05
EPI_ISL_428767	hCoV-19/USA/NY-NYUMC253/2020|EPI_ISL_428767|2020-04-05
EPI_ISL_437856	hCoV-19/USA/WA-UW-6526/2020|EPI_ISL_437856|2020-04-05
EPI_ISL_437858	hCoV-19/USA/WA-UW-6528/2020|EPI_ISL_437858|2020-04-05
EPI_ISL_461415	hCoV-19/USA/WA-UW-6591/2020|EPI_ISL_461415|2020-04-05
EPI_ISL_445559	hCoV-19/Wales/PHWC-2A370/2020|EPI_ISL_445559|2020-04-05
EPI_ISL_427355	hCoV-19/Belgium/ULG-10104/2020|EPI_ISL_427355|2020-04-06
EPI_ISL_442678	hCoV-19/England/BRIS-1233C1/2020|EPI_ISL_442678|2020-04-06
EPI_ISL_442660	hCoV-19/England/BRIS-1236D7/2020|EPI_ISL_442660|2020-04-06
EPI_ISL_442651	hCoV-19/England/BRIS-12376B/2020|EPI_ISL_442651|2020-04-06
EPI_ISL_433782	hCoV-19/England/CAMB-78874/2020|EPI_ISL_433782|2020-04-06
EPI_ISL_441718	hCoV-19/England/CAMB-7D4E4/2020|EPI_ISL_441718|2020-04-06
EPI_ISL_441680	hCoV-19/England/CAMB-7D5A5/2020|EPI_ISL_441680|2020-04-06
EPI_ISL_441744	hCoV-19/England/CAMB-7D727/2020|EPI_ISL_441744|2020-04-06
EPI_ISL_441634	hCoV-19/England/CAMB-7D87F/2020|EPI_ISL_441634|2020-04-06
EPI_ISL_441778	hCoV-19/England/CAMB-7DA00/2020|EPI_ISL_441778|2020-04-06
EPI_ISL_441700	hCoV-19/England/CAMB-7DBA3/2020|EPI_ISL_441700|2020-04-06
EPI_ISL_442893	hCoV-19/England/CAMB-7ED60/2020|EPI_ISL_442893|2020-04-06
EPI_ISL_457034	hCoV-19/England/EXET-13512C/2020|EPI_ISL_457034|2020-04-06
EPI_ISL_457078	hCoV-19/England/EXET-13562D/2020|EPI_ISL_457078|2020-04-06
EPI_ISL_441023	hCoV-19/England/LOND-D3A17/2020|EPI_ISL_441023|2020-04-06
EPI_ISL_444120	hCoV-19/England/LOND-D4366/2020|EPI_ISL_444120|2020-04-06
EPI_ISL_448470	hCoV-19/England/OXON-AC631/2020|EPI_ISL_448470|2020-04-06
EPI_ISL_448506	hCoV-19/England/OXON-ACA80/2020|EPI_ISL_448506|2020-04-06
EPI_ISL_455234	hCoV-19/Netherlands/NA_432/2020|EPI_ISL_455234|2020-04-06
EPI_ISL_454352	hCoV-19/Portugal/PT0629/2020|EPI_ISL_454352|2020-04-06
EPI_ISL_433382	hCoV-19/Scotland/EDB1072/2020|EPI_ISL_433382|2020-04-06
EPI_ISL_433403	hCoV-19/Scotland/EDB1113/2020|EPI_ISL_433403|2020-04-06
EPI_ISL_459096	hCoV-19/Scotland/GCVR-172B70/2020|EPI_ISL_459096|2020-04-06
EPI_ISL_444974	hCoV-19/Spain/Barcelona_VH7458/2020|EPI_ISL_444974|2020-04-06
EPI_ISL_429220	hCoV-19/Switzerland/GE6065/2020|EPI_ISL_429220|2020-04-06
EPI_ISL_430921	hCoV-19/USA/CT-UW-5757/2020|EPI_ISL_430921|2020-04-06
EPI_ISL_461441	hCoV-19/USA/CT-UW-5765/2020|EPI_ISL_461441|2020-04-06
EPI_ISL_444767	hCoV-19/USA/NY-NYUMC650/2020|EPI_ISL_444767|2020-04-06
EPI_ISL_449838	hCoV-19/USA/UT-01609/2020|EPI_ISL_449838|2020-04-06
EPI_ISL_455037	hCoV-19/Australia/NSW497/2020|EPI_ISL_455037|2020-04-07
EPI_ISL_430709	hCoV-19/Australia/VIC1280/2020|EPI_ISL_430709|2020-04-07
EPI_ISL_444500	hCoV-19/Canada/QC_AB2/2020|EPI_ISL_444500|2020-04-07
EPI_ISL_447816	hCoV-19/Colombia/GVI97517/2020|EPI_ISL_447816|2020-04-07
EPI_ISL_435114	hCoV-19/DRC/1398/2020|EPI_ISL_435114|2020-04-07
EPI_ISL_442797	hCoV-19/England/BRIS-123A62/2020|EPI_ISL_442797|2020-04-07
EPI_ISL_442714	hCoV-19/England/BRIS-123BBA/2020|EPI_ISL_442714|2020-04-07
EPI_ISL_433795	hCoV-19/England/CAMB-78953/2020|EPI_ISL_433795|2020-04-07
EPI_ISL_442179	hCoV-19/England/CAMB-7E0C1/2020|EPI_ISL_442179|2020-04-07
EPI_ISL_442963	hCoV-19/England/CAMB-7EB75/2020|EPI_ISL_442963|2020-04-07
EPI_ISL_442856	hCoV-19/England/CAMB-7EC63/2020|EPI_ISL_442856|2020-04-07
EPI_ISL_439677	hCoV-19/England/LIVE-98F79/2020|EPI_ISL_439677|2020-04-07
EPI_ISL_432696	hCoV-19/England/NOTT-10FBB4/2020|EPI_ISL_432696|2020-04-07
EPI_ISL_434629	hCoV-19/France/OCC-14/2020|EPI_ISL_434629|2020-04-07
EPI_ISL_461037	hCoV-19/Netherlands/Limburg_49/2020|EPI_ISL_461037|2020-04-07
EPI_ISL_455160	hCoV-19/Netherlands/NA_356/2020|EPI_ISL_455160|2020-04-07
EPI_ISL_461242	hCoV-19/Netherlands/Utrecht_44/2020|EPI_ISL_461242|2020-04-07
EPI_ISL_451981	hCoV-19/Poland/PL_P20/2020|EPI_ISL_451981|2020-04-07
EPI_ISL_451986	hCoV-19/Poland/PL_P25/2020|EPI_ISL_451986|2020-04-07
EPI_ISL_427336	hCoV-19/Russia/StPetersburg-RII4781S/2020|EPI_ISL_427336|2020-04-07
EPI_ISL_459146	hCoV-19/Scotland/GCVR-173BF7/2020|EPI_ISL_459146|2020-04-07
EPI_ISL_451870	hCoV-19/Switzerland/110450/2020|EPI_ISL_451870|2020-04-07
EPI_ISL_451915	hCoV-19/Switzerland/110509/2020|EPI_ISL_451915|2020-04-07
EPI_ISL_429223	hCoV-19/Switzerland/GE4644/2020|EPI_ISL_429223|2020-04-07
EPI_ISL_430907	hCoV-19/USA/CT-UW-5595/2020|EPI_ISL_430907|2020-04-07
EPI_ISL_430378	hCoV-19/USA/NY-NYUMC351/2020|EPI_ISL_430378|2020-04-07
EPI_ISL_449817	hCoV-19/USA/UT-01564/2020|EPI_ISL_449817|2020-04-07
EPI_ISL_445605	hCoV-19/Wales/PHWC-2A6B3/2020|EPI_ISL_445605|2020-04-07
EPI_ISL_446130	hCoV-19/Wales/PHWC-2EC35/2020|EPI_ISL_446130|2020-04-07
EPI_ISL_446136	hCoV-19/Wales/PHWC-2ECAE/2020|EPI_ISL_446136|2020-04-07
EPI_ISL_446675	hCoV-19/Wales/PHWC-32CB6/2020|EPI_ISL_446675|2020-04-07
EPI_ISL_451558	hCoV-19/Australia/NSW294/2020|EPI_ISL_451558|2020-04-08
EPI_ISL_430065	hCoV-19/Australia/VIC-CBA5/2020|EPI_ISL_430065|2020-04-08
EPI_ISL_430601	hCoV-19/Australia/VIC1135/2020|EPI_ISL_430601|2020-04-08
EPI_ISL_456084	hCoV-19/Brazil/RJ-1690/2020|EPI_ISL_456084|2020-04-08
EPI_ISL_456086	hCoV-19/Brazil/RJ-1701/2020|EPI_ISL_456086|2020-04-08
EPI_ISL_456087	hCoV-19/Brazil/RJ-1702/2020|EPI_ISL_456087|2020-04-08
EPI_ISL_458981	hCoV-19/England/BRIS-126698/2020|EPI_ISL_458981|2020-04-08
EPI_ISL_458980	hCoV-19/England/BRIS-126D66/2020|EPI_ISL_458980|2020-04-08
EPI_ISL_433857	hCoV-19/England/CAMB-7AC58/2020|EPI_ISL_433857|2020-04-08
EPI_ISL_433876	hCoV-19/England/CAMB-7ADBF/2020|EPI_ISL_433876|2020-04-08
EPI_ISL_433882	hCoV-19/England/CAMB-7AE34/2020|EPI_ISL_433882|2020-04-08
EPI_ISL_439732	hCoV-19/England/LIVE-9952B/2020|EPI_ISL_439732|2020-04-08
EPI_ISL_444144	hCoV-19/England/LOND-D4630/2020|EPI_ISL_444144|2020-04-08
EPI_ISL_448777	hCoV-19/England/OXON-AECB5/2020|EPI_ISL_448777|2020-04-08
EPI_ISL_448806	hCoV-19/England/OXON-AF06D/2020|EPI_ISL_448806|2020-04-08
EPI_ISL_455780	hCoV-19/India/RMRC46/2020|EPI_ISL_455780|2020-04-08
EPI_ISL_455172	hCoV-19/Netherlands/NA_368/2020|EPI_ISL_455172|2020-04-08
EPI_ISL_455173	hCoV-19/Netherlands/NA_370/2020|EPI_ISL_455173|2020-04-08
EPI_ISL_461121	hCoV-19/Netherlands/NA_686/2020|EPI_ISL_461121|2020-04-08
EPI_ISL_455303	hCoV-19/Netherlands/ZuidHolland_114/2020|EPI_ISL_455303|2020-04-08
EPI_ISL_443246	hCoV-19/Singapore/154/2020|EPI_ISL_443246|2020-04-08
EPI_ISL_458274	hCoV-19/USA/CA-SR0402/2020|EPI_ISL_458274|2020-04-08
EPI_ISL_430371	hCoV-19/USA/NJ-NYUMC344/2020|EPI_ISL_430371|2020-04-08
EPI_ISL_430370	hCoV-19/USA/NY-NYUMC343/2020|EPI_ISL_430370|2020-04-08
EPI_ISL_437799	hCoV-19/USA/VA-DCLS-0166/2020|EPI_ISL_437799|2020-04-08
EPI_ISL_437423	hCoV-19/USA/VA-DCLS-0208/2020|EPI_ISL_437423|2020-04-08
EPI_ISL_449845	hCoV-19/USA/WA-S675/2020|EPI_ISL_449845|2020-04-08
EPI_ISL_432043	hCoV-19/Wales/PHWC-2B2CD/2020|EPI_ISL_432043|2020-04-08
EPI_ISL_446285	hCoV-19/Wales/PHWC-3081E/2020|EPI_ISL_446285|2020-04-08
EPI_ISL_446290	hCoV-19/Wales/PHWC-308E1/2020|EPI_ISL_446290|2020-04-08
EPI_ISL_436114	hCoV-19/Australia/VIC1248/2020|EPI_ISL_436114|2020-04-09
EPI_ISL_433886	hCoV-19/England/CAMB-7AE70/2020|EPI_ISL_433886|2020-04-09
EPI_ISL_433887	hCoV-19/England/CAMB-7AE9E/2020|EPI_ISL_433887|2020-04-09
EPI_ISL_442593	hCoV-19/England/CAMB-81438/2020|EPI_ISL_442593|2020-04-09
EPI_ISL_439753	hCoV-19/England/LIVE-99725/2020|EPI_ISL_439753|2020-04-09
EPI_ISL_439779	hCoV-19/England/LIVE-99989/2020|EPI_ISL_439779|2020-04-09
EPI_ISL_442396	hCoV-19/England/SHEF-CBB1F/2020|EPI_ISL_442396|2020-04-09
EPI_ISL_437242	hCoV-19/Germany/BAV-MVP0043/2020|EPI_ISL_437242|2020-04-09
EPI_ISL_455180	hCoV-19/Netherlands/NA_378/2020|EPI_ISL_455180|2020-04-09
EPI_ISL_448142	hCoV-19/Scotland/CVR2038/2020|EPI_ISL_448142|2020-04-09
EPI_ISL_452150	hCoV-19/Belgium/20A47/2020|EPI_ISL_452150|2020-04-10
EPI_ISL_456092	hCoV-19/Brazil/RJ-1923/2020|EPI_ISL_456092|2020-04-10
EPI_ISL_458936	hCoV-19/England/BRIS-126B8A/2020|EPI_ISL_458936|2020-04-10
EPI_ISL_458978	hCoV-19/England/BRIS-126BE4/2020|EPI_ISL_458978|2020-04-10
EPI_ISL_433889	hCoV-19/England/CAMB-7AECB/2020|EPI_ISL_433889|2020-04-10
EPI_ISL_457173	hCoV-19/England/EXET-135E52/2020|EPI_ISL_457173|2020-04-10
EPI_ISL_441468	hCoV-19/England/NOTT-1100C0/2020|EPI_ISL_441468|2020-04-10
EPI_ISL_441472	hCoV-19/England/NOTT-110109/2020|EPI_ISL_441472|2020-04-10
EPI_ISL_442493	hCoV-19/England/SHEF-D1633/2020|EPI_ISL_442493|2020-04-10
EPI_ISL_437062	hCoV-19/USA/CA-CZB-1062/2020|EPI_ISL_437062|2020-04-10
EPI_ISL_458265	hCoV-19/USA/CA-SR0386/2020|EPI_ISL_458265|2020-04-10
EPI_ISL_430405	hCoV-19/USA/NJ-NYUMC378/2020|EPI_ISL_430405|2020-04-10
EPI_ISL_430402	hCoV-19/USA/NY-NYUMC375/2020|EPI_ISL_430402|2020-04-10
EPI_ISL_449872	hCoV-19/USA/WA-S702/2020|EPI_ISL_449872|2020-04-10
EPI_ISL_445830	hCoV-19/Wales/PHWC-2BCA1/2020|EPI_ISL_445830|2020-04-10
EPI_ISL_446327	hCoV-19/Wales/PHWC-30B60/2020|EPI_ISL_446327|2020-04-10
EPI_ISL_446393	hCoV-19/Wales/PHWC-31006/2020|EPI_ISL_446393|2020-04-10
EPI_ISL_446493	hCoV-19/Wales/PHWC-3181D/2020|EPI_ISL_446493|2020-04-10
EPI_ISL_451594	hCoV-19/Australia/NSW332/2020|EPI_ISL_451594|2020-04-11
EPI_ISL_455034	hCoV-19/Australia/NSW494/2020|EPI_ISL_455034|2020-04-11
EPI_ISL_433906	hCoV-19/England/CAMB-7B01F/2020|EPI_ISL_433906|2020-04-11
EPI_ISL_433917	hCoV-19/England/CAMB-7B0E2/2020|EPI_ISL_433917|2020-04-11
EPI_ISL_442564	hCoV-19/England/CAMB-81799/2020|EPI_ISL_442564|2020-04-11
EPI_ISL_442587	hCoV-19/England/CAMB-81ABE/2020|EPI_ISL_442587|2020-04-11
EPI_ISL_444172	hCoV-19/England/LOND-D4A52/2020|EPI_ISL_444172|2020-04-11
EPI_ISL_448248	hCoV-19/England/NORW-E88E8/2020|EPI_ISL_448248|2020-04-11
EPI_ISL_442472	hCoV-19/England/SHEF-D077D/2020|EPI_ISL_442472|2020-04-11
EPI_ISL_460732	hCoV-19/Netherlands/NA_568/2020|EPI_ISL_460732|2020-04-11
EPI_ISL_448147	hCoV-19/Scotland/CVR2167/2020|EPI_ISL_448147|2020-04-11
EPI_ISL_433461	hCoV-19/Scotland/EDB1471/2020|EPI_ISL_433461|2020-04-11
EPI_ISL_439266	hCoV-19/Scotland/EDB3454/2020|EPI_ISL_439266|2020-04-11
EPI_ISL_436667	hCoV-19/USA/CA-CZB-1026/2020|EPI_ISL_436667|2020-04-11
EPI_ISL_454399	hCoV-19/USA/PA-MGEL134/2020|EPI_ISL_454399|2020-04-11
EPI_ISL_449888	hCoV-19/USA/WA-S718/2020|EPI_ISL_449888|2020-04-11
EPI_ISL_445705	hCoV-19/Wales/PHWC-2B3E8/2020|EPI_ISL_445705|2020-04-11
EPI_ISL_446408	hCoV-19/Wales/PHWC-31130/2020|EPI_ISL_446408|2020-04-11
EPI_ISL_446534	hCoV-19/Wales/PHWC-31B41/2020|EPI_ISL_446534|2020-04-11
EPI_ISL_446543	hCoV-19/Wales/PHWC-31BF6/2020|EPI_ISL_446543|2020-04-11
EPI_ISL_430717	hCoV-19/Australia/VIC1354/2020|EPI_ISL_430717|2020-04-12
EPI_ISL_434377	hCoV-19/Belgium/ITM_C451/2020|EPI_ISL_434377|2020-04-12
EPI_ISL_456093	hCoV-19/Brazil/RJ-1927/2020|EPI_ISL_456093|2020-04-12
EPI_ISL_433957	hCoV-19/England/CAMB-7B431/2020|EPI_ISL_433957|2020-04-12
EPI_ISL_433993	hCoV-19/England/CAMB-7C0E1/2020|EPI_ISL_433993|2020-04-12
EPI_ISL_442378	hCoV-19/England/SHEF-CB0B6/2020|EPI_ISL_442378|2020-04-12
EPI_ISL_436448	hCoV-19/India/NCDC-4138/2020|EPI_ISL_436448|2020-04-12
EPI_ISL_457702	hCoV-19/Oman/205028718/2020|EPI_ISL_457702|2020-04-12
[truncated: 374 more rows]
